# Supplementary material for: A portable x-ray fluorescence (pXRF) elemental dataset collected from Cambrian-age sandstone aquifer material, Wisconsin, U.S.A
Source: Data Brief. 2022 Jun 23;43:108411. doi: 10.1016/j.dib.2022.108411 (PMC9251326; doi:10.1016/j.dib.2022.108411)
Supplement: Supplementary file 1 [file mmc1.zip]

Archive with 3 entries (3 files):
- Appendix A_pXRF data.xlsx
- Appendix B_Graphical representation of pXRF data.pdf
- Appendix C_Compilation of Geophysical and Well Construction Information.pdf
