# Supplementary material for: A portable x-ray fluorescence (pXRF) elemental dataset collected from Cambrian-age sandstone aquifer material, Wisconsin, U.S.A
Source: Data Brief. 2022 Jun 23;43:108411. doi: 10.1016/j.dib.2022.108411 (PMC9251326; doi:10.1016/j.dib.2022.108411)
Supplement: Supplementary file 1 [file mmc1.zip › Appendix A_pXRF data.xlsx]

## Sheet: Title
	A portable x-ray fluorescence (pXRF) elemental dataset collected from Cambrian-age sandstone aquifer material, Wisconsin, U.S.A.
	James J. Zambito IV, Lisa D. Haas, and Michael J. Parsen
	zambitoj@beloit.edu
	Appendix A: pXRF data

## Sheet: Standards Data
Thermo Scientific Blank 180-647 SiO2
Part of Thermo Scientific Soil/Mining QC Reference Sample Set
USGS Brush Creek Shale, SBC-1
http://crustal.usgs.gov/geochemical_reference_standards/pdfs/SBC-1.pdf
USGS Devonian Ohio Shale, SDO-1
http://crustal.usgs.gov/geochemical_reference_standards/pdfs/ohioshale.pdf
NIST Standard Reference Material 1d, Argillaceous Limestone, SRM-1d
https://nemo.nist.gov/m-srmors/certificates/1D.pdf
Well being analyzed by pXRF when standard was run	SAMPLE	Al (ppm)	Al Error (2σ)	As (ppm)	As Error (2σ)	Ca (ppm)	Ca Error (2σ)	Co (ppm)	Co Error (2σ)	Cr (ppm)	Cr Error (2σ)	Cu (ppm)	Cu Error (2σ)	Fe (ppm)	Fe Error (2σ)	K (ppm)	K Error (2σ)	Mg (ppm)	Mg Error (2σ)	Mn (ppm)	Mn Error (2σ)	Mo (ppm)	Mo Error (2σ)	Ni (ppm)	Ni Error (2σ)	P (ppm)	P Error (2σ)	Pb (ppm)	Pb Error (2σ)	S (ppm)	S Error (2σ)	Si (ppm)	Si Error (2σ)	Sr (ppm)	Sr Error (2σ)	U (ppm)	U Error (2σ)	V (ppm)	V Error (2σ)	Zn (ppm)	Zn Error (2σ)
Associated Milk Producer, Inc. Well #3 (62000026)	180-647	500.53	306.79	<LOD	2.2	3114.86	52.38	<LOD	16.49	<LOD	9.06	<LOD	10.73	<LOD	26.26	149.59	34.71	<LOD	2294.43	<LOD	32.39	2.97	1.48	<LOD	18.72	4957.36	230.83	<LOD	2.88	<LOD	102.26	308370	1571.52	3.09	0.96	<LOD	3.05	<LOD	8.4	<LOD	5.66
Associated Milk Producer, Inc. Well #3 (62000026)	180-647	<LOD	641.16	<LOD	2.22	2965.64	51.22	<LOD	17.03	<LOD	9.27	<LOD	11.05	<LOD	27.46	164.57	35.13	<LOD	2873.35	<LOD	34.73	2.46	1.5	<LOD	19.31	4837.59	220.79	<LOD	3.01	<LOD	100.25	297748	1561.99	1.81	0.95	<LOD	3.09	23.08	8.46	<LOD	5.67
Blair City Test Hole #1-76 (62000070)	180-647	<LOD	445.64	<LOD	2.36	1014.7	30.89	<LOD	17.19	<LOD	9.18	<LOD	10.96	<LOD	26.82	107.07	32.39	<LOD	2279.51	<LOD	33.47	3.27	1.51	<LOD	19.12	4983.36	237.75	<LOD	3.27	<LOD	93.46	312069	1622.33	<LOD	1.34	<LOD	3.14	<LOD	12.94	<LOD	5.83
Blair City Test Hole #1-76 (62000070)	180-647	<LOD	658.42	<LOD	2.26	1920.79	43.24	<LOD	16.64	<LOD	9.98	<LOD	10.46	<LOD	25.86	122.26	34.94	<LOD	1964.68	<LOD	32.99	2.28	1.47	<LOD	18.91	5031.86	223.18	<LOD	3.16	<LOD	101.94	299067	1550.3	<LOD	1.36	<LOD	3.09	16.83	8.56	<LOD	5.69
Blair City Well #3 (62000007)	180-647	<LOD	431.58	<LOD	2.32	1449.67	37.22	<LOD	16.72	<LOD	9.31	<LOD	10.91	<LOD	25.46	79.92	32.67	<LOD	2074.36	<LOD	32.12	2.46	1.5	<LOD	19.05	4000.26	214.74	<LOD	3.12	<LOD	95.03	299486	1560.14	<LOD	1.35	<LOD	3.16	19.41	8.84	<LOD	5.63
Blair City Well #3 (62000007)	180-647	<LOD	446.97	<LOD	2.36	1470.15	37.62	<LOD	16.97	<LOD	9.55	<LOD	11.21	<LOD	25.75	91.29	33.32	4871.8	1729.86	<LOD	35.43	2.86	1.52	<LOD	19.59	4435.92	222.05	<LOD	3.11	<LOD	94.16	307322	1591.97	<LOD	1.32	<LOD	3.21	<LOD	12.69	<LOD	5.95
Blair City Well #4 (62000045)	180-647	< LOD	417.44	< LOD	2.3	611.49	24.94	< LOD	16.78	< LOD	9.11	< LOD	11.18	< LOD	25.07	75.98	31.63	< LOD	2348.25	< LOD	33.15	< LOD	2.23	< LOD	19.06	4067.41	220.56	< LOD	3.39	< LOD	90.86	309424	1589.59	< LOD	1.3	< LOD	3.11	< LOD	7.96	< LOD	5.47
Blair City Well #4 (62000045)	180-647	< LOD	479.67	< LOD	2.26	622.26	26.69	< LOD	16.59	< LOD	10.21	< LOD	10.53	< LOD	24.76	69.24	33.39	< LOD	2263.62	< LOD	32.24	< LOD	2.18	< LOD	18.42	3713.65	216.45	< LOD	3.09	< LOD	93.42	296000	1543.28	< LOD	1.27	< LOD	3.06	16.2	9.07	< LOD	5.4
Blair City Well #4 (62000045)	180-647	< LOD	445.81	< LOD	2.21	645.98	25.29	< LOD	15.25	< LOD	9.44	< LOD	10.8	< LOD	24	68.45	31.03	< LOD	2227.05	< LOD	31.78	4.66	1.5	< LOD	18.65	4733.98	235.15	< LOD	2.97	< LOD	91.32	309608	1595.28	< LOD	1.31	< LOD	3.05	< LOD	13.44	< LOD	5.43
Blair City Well #4 (62000045)	180-647	< LOD	612.38	< LOD	2.34	763.43	27.65	< LOD	16.87	< LOD	9.53	< LOD	10.8	< LOD	25.14	87.58	32.47	< LOD	2173.26	< LOD	32.44	5.13	1.51	< LOD	19.08	3986.25	227.64	< LOD	3.17	< LOD	100.92	315806	1600.74	< LOD	1.31	< LOD	3.3	13.86	8.97	< LOD	5.63
Blair City Well #5 (62000068)	180-647	490.24	292.34	<LOD	2.27	2590.93	49.6	<LOD	17.34	<LOD	10.07	<LOD	10.79	<LOD	26.97	144.79	35.5	<LOD	2112.25	<LOD	33.32	2.37	1.48	<LOD	18.85	4724.77	219.69	<LOD	3.17	<LOD	99.77	305831	1553.59	2.24	0.94	<LOD	3.17	<LOD	8.25	<LOD	5.54
Blair City Well #5 (62000068)	180-647	575.24	329.29	<LOD	2.33	2068.33	43.78	<LOD	16.09	<LOD	9.74	<LOD	11.05	<LOD	26.85	184.96	35.64	<LOD	3608.16	<LOD	32.61	4.77	1.5	<LOD	18.58	5188.2	247.53	<LOD	3.13	<LOD	96.58	326551	1629.09	1.42	0.91	<LOD	3.22	13.87	9.2	<LOD	5.56
Blair City Well #5 (62000068)	180-647	691.11	324.6	<LOD	2.18	2023.58	43.77	<LOD	16.19	<LOD	9.83	<LOD	10.81	<LOD	26.6	150.94	35.19	<LOD	3435.75	<LOD	30.25	4.56	1.47	<LOD	18.24	5269.2	242.85	<LOD	3.05	<LOD	100.76	324826	1601.74	<LOD	1.34	<LOD	3.18	9.12	5.65	<LOD	5.43
Blair City Well #6 (62000109)	180-647	<LOD	530.74	<LOD	2.23	1201.98	34.18	<LOD	16.1	<LOD	9.61	<LOD	10.88	<LOD	24.53	152.73	34.49	<LOD	2234.49	<LOD	31.13	5.61	1.5	<LOD	18.62	5750.95	260.78	<LOD	3.07	<LOD	88.36	328460	1655.58	<LOD	1.36	<LOD	3.15	<LOD	8.42	<LOD	5.59
Blair City Well #6 (62000109)	180-647	<LOD	435.21	<LOD	2.3	1172.59	33.84	<LOD	17.26	<LOD	9.45	<LOD	11.01	<LOD	26.18	123.87	33.88	<LOD	2019.82	<LOD	33.35	<LOD	2.74	<LOD	19.37	4974.45	223.55	<LOD	3.23	<LOD	94.51	309040	1587.43	<LOD	1.34	<LOD	3.17	<LOD	8.05	<LOD	5.77
Flambeau Mining Co. 96-1-1 core (62000119)	180-647	<LOD	524.56	<LOD	2.25	704.81	26.56	<LOD	16.71	<LOD	9.65	<LOD	10.77	<LOD	25.21	95.12	32.34	<LOD	1892.59	<LOD	32.1	3.27	1.49	<LOD	18.99	4283.28	217.81	<LOD	3.05	<LOD	99.23	292006	1545.5	<LOD	1.3	<LOD	3.03	<LOD	8.33	<LOD	5.59
Flambeau Mining Co. 96-1-1 core (62000119)	180-647	<LOD	387.8	<LOD	2.22	739.85	27.67	<LOD	16.12	<LOD	9.93	<LOD	11.06	<LOD	25.94	66.01	32.38	<LOD	1728.78	<LOD	33.09	<LOD	2.25	<LOD	19.34	4248.62	202.45	<LOD	2.99	<LOD	95.26	289759	1519.42	<LOD	1.36	<LOD	3.2	<LOD	8.47	<LOD	5.7
Flambeau Mining Co. 96-1-1 core (62000119)	180-647	<LOD	632.89	<LOD	2.35	664.06	25.48	<LOD	17.53	<LOD	8.94	<LOD	11.3	<LOD	25.47	168.86	33.45	<LOD	1964.91	<LOD	33.56	2.29	1.52	<LOD	18.89	4021.77	213.58	<LOD	3.26	<LOD	96.26	292019	1563.37	<LOD	1.33	<LOD	3.09	<LOD	7.87	<LOD	5.74
Flambeau Mining Co. 96-1-1 core (62000119)	180-647	<LOD	564.01	<LOD	2.2	670.2	25.9	<LOD	16.84	<LOD	9.03	<LOD	10.72	<LOD	24.75	135.75	33.04	<LOD	2428.69	<LOD	32.64	3.47	1.47	<LOD	18.54	4234.94	217.47	<LOD	3.01	<LOD	93.65	296734	1533.66	<LOD	1.29	<LOD	3.13	12.76	8.18	<LOD	5.22
Hi-Crush Blair PW-B1 (62000207)	180-647	<LOD	495.18	<LOD	2.32	687.8	26.37	<LOD	16.91	<LOD	9.22	<LOD	10.88	<LOD	24.09	85.27	32.29	<LOD	2168.47	<LOD	31.98	2.43	1.47	<LOD	18.62	4222.38	221.04	<LOD	3.17	<LOD	87.98	312407	1573.9	<LOD	1.27	<LOD	3.06	<LOD	12.88	<LOD	5.36
Hi-Crush Blair PW-B1 (62000207)	180-647	<LOD	454.32	<LOD	2.24	641.75	25.54	<LOD	16.18	<LOD	9.5	<LOD	11.14	<LOD	24.39	82.68	31.8	<LOD	2220.47	<LOD	30.89	4.38	1.51	<LOD	19.16	5220.43	242.92	<LOD	3.19	<LOD	94.91	330456	1639.99	<LOD	1.29	<LOD	3.04	<LOD	8.16	<LOD	5.79
Hi-Crush Blair PW-B1 (62000207)	180-647	<LOD	442.06	<LOD	2.4	1431.66	36.84	<LOD	16.4	<LOD	9.61	<LOD	10.79	<LOD	26.53	119.73	33.8	<LOD	3431.54	<LOD	33.48	2.91	1.52	<LOD	19.11	4173.98	220.97	<LOD	3.21	<LOD	100.31	304191	1589.02	<LOD	1.38	<LOD	3.07	15.16	8.9	<LOD	5.48
Hi-Crush Blair PW-B1 (62000207)	180-647	488	294.82	<LOD	2.35	1494.07	38.15	<LOD	16.51	<LOD	9.48	<LOD	10.72	<LOD	25.98	82.41	33.43	<LOD	1928.3	<LOD	31.56	3.39	1.51	<LOD	19.12	4577.33	221.75	<LOD	3.2	<LOD	93.08	311508	1584.26	<LOD	1.33	<LOD	3.12	<LOD	8.46	<LOD	5.59
Hi-Crush Blair PW-B2 (62000208)	180-647	<LOD	466.91	<LOD	2.35	785.26	27.43	<LOD	16.21	<LOD	9.29	<LOD	11.01	<LOD	24.66	51.76	30.42	<LOD	2272.89	<LOD	31.97	3.89	1.51	<LOD	19.05	4731.35	242.34	<LOD	3.28	<LOD	84.24	336225	1651.61	<LOD	1.34	<LOD	3.26	<LOD	7.82	<LOD	5.59
Hi-Crush Blair PW-B2 (62000208)	180-647	<LOD	770.99	<LOD	2.24	774.8	27.8	<LOD	15.62	<LOD	9.11	<LOD	11	<LOD	24.93	70.76	31.67	<LOD	2165.17	<LOD	32.17	5.05	1.52	<LOD	18.87	5306.5	242.01	<LOD	3.27	<LOD	85.4	324663	1630.75	<LOD	1.32	<LOD	3.16	<LOD	8.15	<LOD	5.78
Hi-Crush Blair PW-B2 (62000208)	180-647	<LOD	504.6	<LOD	2.42	876.87	29.76	<LOD	16.89	<LOD	9.45	<LOD	11.08	<LOD	26.47	94.52	33.11	<LOD	2076.51	<LOD	34.34	<LOD	2.74	<LOD	19.55	4036.92	221.62	<LOD	3.21	<LOD	103.6	304997	1594.72	<LOD	1.33	<LOD	3.22	<LOD	12.37	<LOD	5.64
Hi-Crush Blair PW-B2 (62000208)	180-647	7876.58	494.79	<LOD	2.36	865.77	29.22	<LOD	17.02	<LOD	9.62	<LOD	11.21	<LOD	25.35	76.06	31.9	<LOD	2449.94	<LOD	31.37	7.1	1.55	<LOD	18.92	5302.68	265.51	<LOD	3.26	<LOD	95.15	345620	1700.21	1.57	0.93	<LOD	3.29	<LOD	8.19	<LOD	5.62
Hi-Crush Blair PW-B2 (62000208)	180-647	<LOD	639.16	<LOD	2.28	867.52	29.24	<LOD	17.06	<LOD	9.39	<LOD	11.04	<LOD	24.33	71.77	31.92	<LOD	2072.11	<LOD	31.76	3.34	1.49	<LOD	18.85	4143.54	229.74	<LOD	3.29	<LOD	86.42	311175	1595.67	<LOD	1.3	<LOD	3.17	<LOD	8.32	<LOD	5.49
Hi-Crush Blair PW-B2 (62000208)	180-647	<LOD	756.78	<LOD	2.35	1865.33	40.49	<LOD	16.75	<LOD	9.32	<LOD	11.2	<LOD	25.1	78.33	31.98	<LOD	2339.42	<LOD	33.1	<LOD	2.24	<LOD	19.44	4185.55	231.34	<LOD	3.33	<LOD	91	310904	1616.51	<LOD	1.35	<LOD	3.17	17.66	8.25	<LOD	5.63
Hi-Crush Blair PW-B4 (62000209)	180-647	<LOD	426.48	<LOD	2.3	1138.12	33.25	<LOD	17.03	<LOD	9.24	<LOD	10.95	<LOD	24.99	67.95	32.35	<LOD	2243.07	<LOD	31.86	3.68	1.51	<LOD	18.75	4044.06	221.4	<LOD	3.16	<LOD	90.28	304544	1578.21	<LOD	1.32	<LOD	3.18	<LOD	8.72	<LOD	5.45
Hi-Crush Blair PW-B4 (62000209)	180-647	<LOD	546.04	<LOD	2.32	1152.79	33.11	<LOD	16.69	<LOD	9.37	<LOD	10.74	<LOD	25.44	107.36	32.82	<LOD	2012.75	<LOD	32.65	3.52	1.48	<LOD	18.54	3959.37	222.51	<LOD	3.08	<LOD	88.13	304936	1568.85	<LOD	1.34	<LOD	3.1	<LOD	7.89	<LOD	5.36
Hi-Crush Blair PW-B4 (62000209)	180-647	<LOD	588.77	<LOD	2.22	1901.28	41.61	<LOD	15.24	<LOD	9.54	<LOD	10.79	<LOD	24.25	55.15	31.83	<LOD	2217.38	<LOD	31.58	3.72	1.47	<LOD	18.6	4067.15	222.34	<LOD	3.1	<LOD	95.64	299546	1548.62	1.36	0.9	<LOD	3.17	9.14	5.59	<LOD	5.34
Hi-Crush Blair PW-B4 (62000209)	180-647	<LOD	714.14	<LOD	2.41	1235.6	34.45	<LOD	17.41	<LOD	9.49	<LOD	11	<LOD	26.52	90.63	32.83	<LOD	2025.17	<LOD	34.45	<LOD	2.28	<LOD	19.33	4573.47	219.02	<LOD	3.22	<LOD	91.02	306664	1591.07	<LOD	1.33	<LOD	3.17	16.57	8.82	<LOD	5.96
Hi-Crush Blair PW-B5 (62000210)	180-647	<LOD	569.54	<LOD	2.3	668.57	25.69	<LOD	16.61	<LOD	9.42	<LOD	11.25	<LOD	26.09	68.97	31.48	<LOD	3270.21	<LOD	32.19	2.75	1.49	<LOD	18.66	4513.35	222.28	<LOD	3.25	<LOD	94.06	306213	1577.7	<LOD	1.32	<LOD	3.18	<LOD	8.35	<LOD	5.62
Hi-Crush Blair PW-B5 (62000210)	180-647	<LOD	425.4	<LOD	2.23	680.78	26.33	<LOD	15.6	<LOD	9.6	<LOD	10.64	<LOD	25.19	101.06	32.51	<LOD	2126.03	<LOD	32.31	<LOD	2.2	<LOD	18.68	3659.76	217.94	<LOD	3.03	<LOD	92.56	306160	1570.46	<LOD	1.29	<LOD	3.1	<LOD	8.42	<LOD	5.33
Hi-Crush Blair PW-B5 (62000210)	180-647	<LOD	600.13	<LOD	2.41	714.24	26.8	<LOD	17.05	<LOD	9.32	<LOD	10.99	<LOD	26.68	85.76	32.02	<LOD	2482.57	<LOD	34.57	2.48	1.51	<LOD	19.09	4590.58	225.96	<LOD	3.44	<LOD	91.08	314295	1612.97	<LOD	1.35	<LOD	3.11	<LOD	8.04	<LOD	5.86
Hi-Crush Blair PW-B5 (62000210)	180-647	<LOD	525.18	<LOD	2.38	787.82	27.55	<LOD	16.91	<LOD	8.88	<LOD	10.89	<LOD	24.95	67.77	31.27	<LOD	2077.45	<LOD	31.76	2.72	1.48	<LOD	18.93	4221.75	230.66	<LOD	3.25	<LOD	86.65	314916	1601.77	<LOD	1.29	<LOD	3.16	15.57	8.66	<LOD	5.27
Hi-Crush Blair PW-B5 (62000210)	180-647	<LOD	466.91	<LOD	2.35	785.26	27.43	<LOD	16.21	<LOD	9.29	<LOD	11.01	<LOD	24.66	51.76	30.42	<LOD	2272.89	<LOD	31.97	3.89	1.51	<LOD	19.05	4731.35	242.34	<LOD	3.28	<LOD	84.24	336225	1651.61	<LOD	1.34	<LOD	3.26	<LOD	7.82	<LOD	5.59
Hi-Crush Blair PW-B6 (62000211)	180-647	<LOD	467.73	<LOD	2.22	1195.64	33.43	<LOD	16.14	<LOD	9.26	<LOD	11.09	<LOD	24.3	97.68	32.22	<LOD	2172.69	<LOD	32.72	3.98	1.49	<LOD	18.82	4494.6	242.42	<LOD	2.94	<LOD	97.6	318667	1624.76	<LOD	1.32	<LOD	3.14	<LOD	8.07	<LOD	5.32
Hi-Crush Blair PW-B6 (62000211)	180-647	<LOD	429.57	<LOD	2.3	1208.52	33.46	<LOD	16.25	<LOD	9.03	<LOD	11.13	<LOD	25	92.99	32.03	<LOD	2099.73	<LOD	34.04	3.19	1.49	<LOD	18.82	4378.45	221.12	<LOD	3	<LOD	93.9	303308	1564.51	<LOD	1.36	<LOD	3.04	<LOD	8.12	<LOD	5.39
Hi-Crush Blair PW-B6 (62000211)	180-647	<LOD	768.85	<LOD	2.23	1068.25	31.79	<LOD	15.61	<LOD	9.23	<LOD	10.75	<LOD	25.05	76.54	31.69	<LOD	2185.61	<LOD	31.03	4.21	1.49	<LOD	18.64	4819.56	236.22	<LOD	2.96	<LOD	92.09	319660	1601.7	<LOD	1.34	<LOD	3.16	<LOD	7.75	<LOD	5.31
Hi-Crush Blair PW-B6 (62000211)	180-647	3769.74	379.37	<LOD	2.31	1043.81	32.03	<LOD	16.63	<LOD	9.7	<LOD	11.07	<LOD	24.97	62.32	31.99	<LOD	2289.83	<LOD	31	5.44	1.52	<LOD	18.57	5296.53	240.18	<LOD	3.19	<LOD	90.84	330655	1625.79	<LOD	1.33	<LOD	3.15	<LOD	8.54	<LOD	5.81
Independence City Test Hole for Well #2 (62000114)	180-647	<LOD	393.14	<LOD	2.37	1104.49	33.46	<LOD	17.85	<LOD	9.74	<LOD	11.28	<LOD	26.91	122.79	34.4	<LOD	2058.01	<LOD	34.73	<LOD	2.32	<LOD	20.04	4058.35	203.2	<LOD	3.19	<LOD	94.3	277921	1531.2	<LOD	1.38	<LOD	3.25	<LOD	13.33	<LOD	5.85
Independence City Test Hole for Well #2 (62000114)	180-647	613.79	349.41	<LOD	2.14	1230.02	34.22	<LOD	15.72	<LOD	9.81	<LOD	10.86	<LOD	25.63	166.61	34.63	<LOD	2298.85	<LOD	30.25	6.11	1.49	<LOD	18.27	5713.99	264.53	<LOD	2.95	<LOD	92.93	331809	1649.9	<LOD	1.31	<LOD	3.06	<LOD	14.08	<LOD	5.62
Independence City Test Hole for Well #2 (62000114)	180-647	<LOD	549.73	<LOD	2.35	1185.55	33.32	<LOD	15.85	<LOD	8.7	<LOD	10.54	<LOD	25.19	237.9	35.87	2777.58	1810.49	<LOD	30.67	5.24	1.5	<LOD	18.04	4449.87	234.49	<LOD	3.24	<LOD	93.33	305420	1577.79	1.4	0.9	<LOD	3.16	23.13	9.92	<LOD	5.92
Independence City Test Hole for Well #2 (62000114)	180-647	<LOD	452.68	<LOD	2.25	1142.73	33.11	<LOD	16.57	<LOD	9.6	<LOD	10.9	<LOD	26.27	110.97	33.04	<LOD	2137.8	<LOD	33.75	2.53	1.49	<LOD	19.01	5092.2	219.27	<LOD	3.01	<LOD	92.63	300927	1554.45	<LOD	1.33	<LOD	3.16	<LOD	12.33	<LOD	5.66
Independence City Well #3 (62000137)	180-647	<LOD	700.22	<LOD	2.2	738.89	27.8	<LOD	15.9	<LOD	9.58	<LOD	10.83	<LOD	25.64	109.14	33.69	<LOD	2826.21	<LOD	31.34	5.71	1.49	<LOD	18.57	4714.23	239.26	<LOD	2.93	<LOD	99	321585	1604.17	<LOD	1.33	<LOD	3.06	20.74	9.82	<LOD	5.5
Independence City Well #3 (62000137)	180-647	<LOD	427.98	<LOD	2.27	730.87	27.77	<LOD	15.97	<LOD	9.68	<LOD	10.81	<LOD	25.21	114.85	33.94	<LOD	2018.45	<LOD	30.82	5.13	1.48	<LOD	18.5	4481.44	223.35	<LOD	3.1	<LOD	93.79	310724	1554.74	<LOD	1.3	<LOD	3.04	<LOD	13.78	<LOD	5.43
Independence City Well #3 (62000137)	180-647	<LOD	539.46	<LOD	2.3	695.6	26.46	<LOD	16.82	<LOD	9.08	<LOD	11.09	<LOD	24.95	124.89	32.97	<LOD	1936.26	<LOD	32.22	<LOD	2.24	<LOD	19.01	4416.91	215.33	<LOD	3.09	<LOD	92.18	295040	1551.11	<LOD	1.33	<LOD	3.13	<LOD	11.89	<LOD	5.68
Independence City Well #3 (62000137)	180-647	<LOD	406.16	<LOD	2.3	703.76	26.72	<LOD	16.12	<LOD	9.29	<LOD	10.63	<LOD	25.56	107.2	32.78	<LOD	1876.74	<LOD	31.92	3.42	1.48	<LOD	18.33	4465.77	213.51	<LOD	3.09	<LOD	87.97	297356	1527.61	<LOD	1.31	<LOD	3.1	<LOD	12.04	<LOD	5.56
Kulig Quarry core (62000231)	180-647	<LOD	414.86	<LOD	2.32	796.23	28.62	<LOD	16.98	<LOD	10.25	<LOD	11.42	<LOD	26.31	195.08	35.72	<LOD	2511.79	<LOD	33.22	<LOD	2.7	<LOD	19.21	3333.77	203.43	<LOD	3.21	<LOD	100.5	281870	1525.84	<LOD	1.29	<LOD	3.19	<LOD	12.84	<LOD	5.39
Kulig Quarry core (62000231)	180-647	<LOD	616.28	<LOD	2.39	781.88	27.31	<LOD	17.99	<LOD	9.76	<LOD	11.36	<LOD	26.72	188.39	34.18	<LOD	1956.3	<LOD	35.25	<LOD	2.28	<LOD	19.24	3711.34	202.6	<LOD	3.27	<LOD	90.03	285083	1536.66	<LOD	1.33	<LOD	3.25	<LOD	8.26	<LOD	5.85
Kulig Quarry core (62000231)	180-647	<LOD	741.6	<LOD	2.19	802.73	28.95	<LOD	16.17	<LOD	9.83	<LOD	10.54	<LOD	25.07	175.57	35.48	<LOD	2114.16	<LOD	31.78	3.83	1.47	<LOD	18.54	4925.74	236.82	<LOD	2.99	<LOD	96.73	309537	1583.32	<LOD	1.31	<LOD	3.08	15.11	8.93	<LOD	5.36
Kulig Quarry core (62000231)	180-647	<LOD	607.01	<LOD	2.4	770.16	28.3	<LOD	16.79	<LOD	9.64	<LOD	11.01	<LOD	25.12	199.23	35.81	<LOD	1699.08	<LOD	34.22	3.74	1.52	<LOD	18.77	4423.79	212.96	<LOD	3.27	<LOD	97.72	290998	1539.7	<LOD	1.33	<LOD	3.29	<LOD	8.65	<LOD	5.76
Kulig Quarry core (62000231)	180-647	<LOD	548.08	<LOD	2.16	750.2	26.88	<LOD	16.3	<LOD	9.03	<LOD	10.69	<LOD	24.57	169.1	33.5	<LOD	3117.75	<LOD	32.13	2.53	1.46	<LOD	18.18	4269.32	221.68	<LOD	3.12	<LOD	98.15	292788	1539.13	<LOD	1.31	<LOD	3.14	<LOD	8	<LOD	5.43
Kulig Quarry core (62000231)	180-647	<LOD	563.17	<LOD	2.25	826.76	29.37	<LOD	16.42	<LOD	9.95	<LOD	10.7	<LOD	24.56	212.42	36.41	<LOD	2204.53	<LOD	31.82	4.03	1.47	<LOD	18.35	5239.41	229.35	<LOD	2.89	<LOD	99.25	311131	1562.29	<LOD	1.29	<LOD	3.1	<LOD	13.58	<LOD	5.48
Kulig Quarry core (62000231)	180-647	516.25	308.46	<LOD	2.28	828.79	28.86	<LOD	16.61	<LOD	9.66	<LOD	10.67	<LOD	25.5	231.82	36.19	<LOD	1552.5	<LOD	32.22	3.15	1.48	<LOD	18.18	5310.29	235.01	<LOD	3.13	<LOD	94.09	314133	1588.64	<LOD	1.29	<LOD	3.1	18.22	8.76	<LOD	5.52
Kulig Quarry core (62000231)	180-647	<LOD	441.09	<LOD	2.2	732.34	27.61	<LOD	16.44	<LOD	9.81	<LOD	11.12	<LOD	26.03	201.05	35.75	<LOD	2154.08	<LOD	32.77	<LOD	2.23	<LOD	19.08	4058.59	219.52	<LOD	3.17	<LOD	98.12	295402	1562.6	<LOD	1.32	<LOD	3.09	13.75	8.52	<LOD	5.5
Kulig Quarry core (62000231)	180-647	477.07	283.83	<LOD	2.29	711.96	27.28	<LOD	17.16	<LOD	9.73	<LOD	11.02	<LOD	25.56	217.28	36.14	<LOD	2084.08	<LOD	34.4	2.67	1.51	<LOD	18.66	4147.32	211.28	<LOD	3.15	<LOD	98.37	293006	1548.08	<LOD	1.32	<LOD	3.05	<LOD	12.69	<LOD	5.61
Kulig Quarry core (62000231)	180-647	<LOD	434.17	<LOD	2.27	739.96	27.4	<LOD	15.11	<LOD	9.57	<LOD	11.15	<LOD	24.33	219.07	35.62	<LOD	2102.93	<LOD	32.97	<LOD	2.74	<LOD	18.83	4297.47	218.54	<LOD	2.97	<LOD	97.85	295695	1566.56	<LOD	1.28	<LOD	3.07	<LOD	8.29	<LOD	5.52
Kulig Quarry core (62000231)	180-647	<LOD	420.66	<LOD	2.42	718.23	26.94	<LOD	16.69	<LOD	9.47	<LOD	11.03	<LOD	25.57	177.83	34.61	<LOD	2007.47	<LOD	33.21	<LOD	2.74	<LOD	18.79	4207.46	212.74	<LOD	3.33	<LOD	93.76	295142	1551.36	<LOD	1.3	<LOD	3.17	<LOD	8.35	<LOD	5.67
Land O’Lakes Creamery Well (62000024)	180-647	<LOD	768.84	<LOD	2.22	1665.97	40.18	<LOD	16.04	<LOD	10.04	<LOD	10.72	<LOD	24.92	85.58	33.33	<LOD	2781.16	<LOD	31.85	5.75	1.5	<LOD	18.99	4319.86	241.13	<LOD	3.19	<LOD	94.96	315312	1612.03	<LOD	1.31	<LOD	3.08	<LOD	8.31	<LOD	5.38
Land O’Lakes Creamery Well (62000024)	180-647	<LOD	756.78	<LOD	2.35	1865.33	40.49	<LOD	16.75	<LOD	9.32	<LOD	11.2	<LOD	25.1	78.33	31.98	<LOD	2339.42	<LOD	33.1	<LOD	2.24	<LOD	19.44	4185.55	231.34	<LOD	3.33	<LOD	91	310904	1616.51	<LOD	1.35	<LOD	3.17	17.66	8.25	<LOD	5.63
Trempealeau County Hospital Well #5 (62000028)	180-647	<LOD	724.62	<LOD	2.3	1212.05	34.67	<LOD	17.48	<LOD	9.61	<LOD	10.7	<LOD	27.82	175.34	35.3	<LOD	2034.95	<LOD	35.26	<LOD	2.25	<LOD	19.29	5207.08	227.28	<LOD	3.19	<LOD	103.06	308324	1595.53	<LOD	1.33	<LOD	3.2	<LOD	12.78	<LOD	5.88
Trempealeau County Hospital Well #5 (62000028)	180-647	<LOD	691.62	<LOD	2.27	1254.97	34.96	<LOD	16.64	<LOD	9.54	<LOD	10.57	<LOD	25.79	167.13	34.9	<LOD	2136.28	<LOD	32.61	3.1	1.5	<LOD	18.93	5089.73	230.53	<LOD	3.22	<LOD	93.47	313459	1601.34	<LOD	1.37	<LOD	3.13	<LOD	8.31	<LOD	5.48
Trempealeau County Hospital Well #5 (62000028)	180-647	<LOD	488.68	<LOD	2.17	1220.03	34.72	<LOD	15.4	<LOD	9.74	<LOD	10.9	<LOD	24.59	174.97	35.47	<LOD	3495.39	<LOD	31.83	3.4	1.46	<LOD	18.33	4271.44	228.9	<LOD	3.04	<LOD	96.19	302368	1561.79	<LOD	1.29	<LOD	3.02	16.26	9.07	<LOD	5.21
Trempealeau County Hospital Well #5 (62000028)	180-647	500.53	306.79	<LOD	2.2	3114.86	52.38	<LOD	16.49	<LOD	9.06	<LOD	10.73	<LOD	26.26	149.59	34.71	<LOD	2294.43	<LOD	32.39	2.97	1.48	<LOD	18.72	4957.36	230.83	<LOD	2.88	<LOD	102.26	308370	1571.52	3.09	0.96	<LOD	3.05	<LOD	8.4	<LOD	5.66
Whitehall City Sewage Treatment Plant Well (62000065)	180-647	490.24	292.34	<LOD	2.27	2590.93	49.6	<LOD	17.34	<LOD	10.07	<LOD	10.79	<LOD	26.97	144.79	35.5	<LOD	2112.25	<LOD	33.32	2.37	1.48	<LOD	18.85	4724.77	219.69	<LOD	3.17	<LOD	99.77	305831	1553.59	2.24	0.94	<LOD	3.17	<LOD	8.25	<LOD	5.54
Whitehall City Sewage Treatment Plant Well (62000065)	180-647	691.11	324.6	<LOD	2.18	2023.58	43.77	<LOD	16.19	<LOD	9.83	<LOD	10.81	<LOD	26.6	150.94	35.19	<LOD	3435.75	<LOD	30.25	4.56	1.47	<LOD	18.24	5269.2	242.85	<LOD	3.05	<LOD	100.76	324826	1601.74	<LOD	1.34	<LOD	3.18	9.12	5.65	<LOD	5.43
Whitehall City Sewage Treatment Plant Well (62000065)	180-647	1709.7	305.57	<LOD	2.12	2231.24	46.56	<LOD	17.34	<LOD	9.63	<LOD	10.48	88.23	20.4	601.48	45.61	<LOD	1991.49	<LOD	33.18	<LOD	2.22	<LOD	19.12	4475.22	210.69	<LOD	2.73	401.22	46.59	302042	1544.55	<LOD	1.32	<LOD	3.15	<LOD	13.42	<LOD	5.64
Whitehall City Well #2 (62000023)	180-647	<LOD	439.89	<LOD	2.26	1488.83	37.64	<LOD	16.11	<LOD	9.62	<LOD	10.74	<LOD	26.49	80.8	33.05	<LOD	2045.79	<LOD	32.54	<LOD	2.68	<LOD	18.6	4093.72	220.93	<LOD	3.03	<LOD	97.91	294579	1550.83	<LOD	1.32	<LOD	2.99	<LOD	13.14	<LOD	5.69
Whitehall City Well #2 (62000023)	180-647	<LOD	714.89	<LOD	2.2	1548.53	37.12	<LOD	15.99	<LOD	9.45	<LOD	11.05	<LOD	24.72	66.31	31.61	<LOD	2342.75	<LOD	31.22	5.26	1.49	<LOD	18.6	5169.01	257.55	<LOD	3.02	<LOD	86.36	327791	1648.46	<LOD	1.3	<LOD	3.2	<LOD	13.78	<LOD	5.57
Whitehall City Well (62000022)	180-647	<LOD	447.58	<LOD	2.3	3562	55.91	<LOD	16.69	<LOD	9.09	<LOD	10.8	<LOD	26.68	120.76	34.29	2645.85	1631.3	<LOD	33.61	3.5	1.52	<LOD	19.42	4933.45	223.99	<LOD	3.22	403.22	49.07	305212	1576.81	<LOD	1.32	<LOD	3.11	<LOD	8.25	<LOD	5.66
Whitehall City Well (62000022)	180-647	<LOD	450.38	<LOD	2.29	1323.93	36.3	<LOD	16.46	<LOD	9.84	<LOD	10.64	<LOD	24.8	119.55	34.46	<LOD	2139.09	<LOD	32.39	2.77	1.45	<LOD	18.36	4470.12	225.67	<LOD	3.15	<LOD	95.76	300024	1548.53	<LOD	1.29	<LOD	2.96	<LOD	8.37	<LOD	5.6
Whitehall City Well (62000022)	180-647	727.8	316.58	<LOD	2.39	3897.24	58.91	<LOD	16.98	<LOD	9.72	<LOD	10.68	48.7	19.39	152.53	35.66	<LOD	2157.67	<LOD	34.27	4.46	1.52	<LOD	19.1	5830.54	239.58	<LOD	3.32	824.58	57.24	313586	1603.89	3.17	0.99	<LOD	3.34	18.84	8.96	<LOD	6.1
Whitehall City Well (62000022)	180-647	603.96	306.27	<LOD	2.27	3774.1	57.69	<LOD	17.1	<LOD	9.61	<LOD	11.16	<LOD	27.67	156.79	35.44	<LOD	2433.98	<LOD	32.55	2.59	1.51	<LOD	19.56	4771.61	226.33	<LOD	3.13	<LOD	95.21	303688	1580.55	2.51	0.97	<LOD	3.19	16.66	8.94	<LOD	5.6
Whitehall Test Hole #2 (62000018)	180-647	<LOD	757.24	<LOD	2.17	1397.99	35.74	<LOD	16.69	<LOD	9.39	<LOD	10.52	<LOD	24.78	144.72	33.74	<LOD	2220.37	<LOD	31.51	4.22	1.47	<LOD	18.57	5435.86	239.65	<LOD	3.05	<LOD	97.99	317536	1591.27	<LOD	1.33	<LOD	3.03	9.35	5.71	<LOD	5.78
Whitehall Test Hole #2 (62000018)	180-647	526.71	289.77	<LOD	2.37	1462.83	37.1	<LOD	17.74	<LOD	9.33	<LOD	11.22	<LOD	28.07	162.07	34.65	<LOD	2799.08	<LOD	36.45	<LOD	2.29	<LOD	19.52	4892.23	219.64	<LOD	3.21	<LOD	92.16	300537	1587.18	<LOD	1.36	<LOD	3.2	<LOD	8.3	<LOD	5.81
Whitehall Test Hole #2 (62000018)	180-647	<LOD	489.57	<LOD	2.35	1039.29	31.82	<LOD	16.61	<LOD	9.58	<LOD	10.91	<LOD	24.85	99.58	32.93	<LOD	1819	<LOD	33.39	2.91	1.49	<LOD	18.87	4159.06	213.75	<LOD	3.21	<LOD	92.01	293743	1537.41	<LOD	1.31	<LOD	3.09	<LOD	8.1	<LOD	5.38
Whitehall Test Hole #2 (62000018)	180-647	<LOD	530.74	<LOD	2.23	1201.98	34.18	<LOD	16.1	<LOD	9.61	<LOD	10.88	<LOD	24.53	152.73	34.49	<LOD	2234.49	<LOD	31.13	5.61	1.5	<LOD	18.62	5750.95	260.78	<LOD	3.07	<LOD	88.36	328460	1655.58	<LOD	1.36	<LOD	3.15	<LOD	8.42	<LOD	5.59
Winn Bay (Preferred) Sand Well (62000147)	180-647	<LOD	412.39	<LOD	2.28	1130.73	33.34	<LOD	17.53	<LOD	9.62	<LOD	11.26	<LOD	25.78	79.19	32.65	<LOD	2139.87	<LOD	33.89	3.02	1.52	<LOD	19.22	4157.19	214.88	<LOD	3.14	<LOD	100.1	288948	1552.91	<LOD	1.32	<LOD	3.11	<LOD	8.4	<LOD	5.64
Winn Bay (Preferred) Sand Well (62000147)	180-647	<LOD	691.23	<LOD	2.3	1357.28	36.85	<LOD	16.59	<LOD	9.92	<LOD	10.64	<LOD	26.26	151.9	35.45	<LOD	1804.47	<LOD	33.34	3.95	1.5	<LOD	19.16	4908.38	224.55	<LOD	3.07	<LOD	102.05	301084	1570.27	<LOD	1.37	<LOD	3.12	<LOD	8.49	<LOD	5.7
Winn Bay (Preferred) Sand Well (62000147)	180-647	<LOD	428.67	<LOD	2.26	1155.83	33.17	<LOD	16.88	<LOD	9.4	<LOD	10.91	<LOD	25.6	95.77	32.72	<LOD	2193.71	<LOD	34.11	3.39	1.5	<LOD	18.84	4245.84	215.36	<LOD	3.19	<LOD	88.9	288573	1540.59	<LOD	1.33	<LOD	3.08	13.55	8.66	<LOD	5.39
Winn Bay (Preferred) Sand Well (62000147)	180-647	<LOD	724.62	<LOD	2.3	1212.05	34.67	<LOD	17.48	<LOD	9.61	<LOD	10.7	<LOD	27.82	175.34	35.3	<LOD	2034.95	<LOD	35.26	<LOD+W24:AA98	2.25	<LOD	19.29	5207.08	227.28	<LOD	3.19	<LOD	103.06	308324	1595.53	<LOD	1.33	<LOD	3.2	<LOD	12.78	<LOD	5.88
	SAMPLE	Al (ppm)	Al Error (2σ)	As (ppm)	As Error (2σ)	Ca (ppm)	Ca Error (2σ)	Co (ppm)	Co Error (2σ)	Cr (ppm)	Cr Error (2σ)	Cu (ppm)	Cu Error (2σ)	Fe (ppm)	Fe Error (2σ)	K (ppm)	K Error (2σ)	Mg (ppm)	Mg Error (2σ)	Mn (ppm)	Mn Error (2σ)	Mo (ppm)	Mo Error (2σ)	Ni (ppm)	Ni Error (2σ)	P (ppm)	P Error (2σ)	Pb (ppm)	Pb Error (2σ)	S (ppm)	S Error (2σ)	Si (ppm)	Si Error (2σ)	Sr (ppm)	Sr Error (2σ)	U (ppm)	U Error (2σ)	V (ppm)	V Error (2σ)	Zn (ppm)	Zn Error (2σ)
	Minimum	477.07	283.83	<LOD	2.12	611.49	24.94	<LOD	15.11	<LOD	8.7	<LOD	10.46	48.7	19.39	51.76	30.42	2645.85	1552.5	<LOD	30.25	2.28	1.45	<LOD	18.04	3333.77	202.45	<LOD	2.73	401.22	46.59	277921	1519.42	1.36	0.9	<LOD	2.96	9.12	5.59	<LOD	5.21
	Maximum	7876.58	770.99	<LOD	2.42	3897.24	58.91	<LOD	17.99	<LOD	10.25	<LOD	11.42	88.23	28.07	601.48	45.61	4871.8	3608.16	<LOD	36.45	7.1	2.74	<LOD	20.04	5830.54	265.51	<LOD	3.44	824.58	103.6	345620	1700.21	3.17	1.38	<LOD	3.34	23.13	14.08	<LOD	6.1
	Mean	1249.92	499.913	--	2.28393	1297.73	34.2124	--	16.5919	--	9.51262	--	10.9054	68.465	25.4713	129.114	33.7444	3431.74	2254.04	--	32.6986	3.7527	1.71643	--	18.8779	4601.63	227.244	--	3.135	543.007	93.1324	307704	1582.44	2.17273	1.27357	--	3.13679	15.6648	9.34333	--	5.59083
	Accepted	< 10	--	< 10	--	< 10	--	< 10	--	< 10	--	< 10	--	< 10	--	< 10	--	< 10	--	< 10	--	< 10	--	< 10	--	< 10	--	< 10	--	< 10	--	467400	--	< 10	--	< 10	--	< 10	--	< 10	--
Well being analyzed by pXRF when standard was run	SAMPLE	Al (ppm)	Al Error (2σ)	As (ppm)	As Error (2σ)	Ca (ppm)	Ca Error (2σ)	Co (ppm)	Co Error (2σ)	Cr (ppm)	Cr Error (2σ)	Cu (ppm)	Cu Error (2σ)	Fe (ppm)	Fe Error (2σ)	K (ppm)	K Error (2σ)	Mg (ppm)	Mg Error (2σ)	Mn (ppm)	Mn Error (2σ)	Mo (ppm)	Mo Error (2σ)	Ni (ppm)	Ni Error (2σ)	P (ppm)	P Error (2σ)	Pb (ppm)	Pb Error (2σ)	S (ppm)	S Error (2σ)	Si (ppm)	Si Error (2σ)	Sr (ppm)	Sr Error (2σ)	U (ppm)	U Error (2σ)	V (ppm)	V Error (2σ)	Zn (ppm)	Zn Error (2σ)
Associated Milk Producer, Inc. Well #3 (62000026)	SBC-1	103679	2217.56	26.27	4.68	25122.7	673.9	<LOD	195.61	205.41	24.18	37.28	12.97	68112.3	515.48	25552.2	457.08	15919.9	3703.51	1128.86	74.71	<LOD	4.01	146.45	23.44	2628.78	250.43	30.6	5.31	6353.05	142.54	239350	1569.98	162.84	4.34	18.02	6.04	278.99	38.33	173.96	12.23
Associated Milk Producer, Inc. Well #3 (62000026)	SBC-1	101496	2230.84	18.52	4.52	25472.4	669.83	<LOD	194.35	212.07	23.63	28.66	12.64	67837.8	511.81	25361.2	454.2	15886.5	3777.69	1072.92	73.11	<LOD	3.96	166.07	23.74	2408.66	254.6	33.98	5.49	6425.27	146.15	240739	1589.07	161.37	4.3	15.06	5.94	290.35	38.75	177.93	12.3
Blair City Test Hole #1-76 (62000070)	SBC-1	101137	2208.63	22.47	4.68	23822.8	655.53	<LOD	199.09	226.78	24.11	35.3	13.27	68060.4	526.55	26291.4	464.65	20542.2	3895.9	1111.33	76.05	<LOD	4.12	170.63	24.4	2278.92	244.94	31.25	5.47	6195.75	140.38	237433	1573.48	159.12	4.39	15.73	6.08	316.85	38.71	157.73	12.06
Blair City Test Hole #1-76 (62000070)	SBC-1	101704	2145.25	23.07	4.72	24183.6	658.47	<LOD	196.87	217.23	24.41	21.21	12.59	67443.1	518.24	26069.5	462.27	17196.3	3643.21	1141.43	75.9	<LOD	4.05	155.27	23.91	2552.48	243.17	33.34	5.54	6333.22	138.66	240878	1557.78	161.13	4.36	19.77	6.18	276.32	38.14	159.69	12
Blair City Well #3 (62000007)	SBC-1	97455.8	2161.97	26.77	4.69	23747.2	670.63	<LOD	201.35	219.14	24.21	46.09	13.54	68103.3	523.52	26125.8	465.29	14718.2	3703.75	1164.79	76.56	<LOD	4.09	159.4	24.4	1963.51	248.72	27.81	5.28	6310.02	144.92	237775	1593.28	162.91	4.4	<LOD	8.61	234.75	38.15	183.83	12.73
Blair City Well #3 (62000007)	SBC-1	102651	2228.07	21.69	4.68	24050.8	677.64	<LOD	199.08	203.32	24.73	38.29	13.22	68148.9	520.91	26776.6	474.36	17184.7	3809.19	1092.36	74.53	<LOD	3.17	163.61	24.25	2174.32	250.43	34.2	5.56	6583.38	145.94	243866	1588.48	162.53	4.37	10.18	5.94	251.93	38.34	164.15	12.07
Blair City Well #4 (62000045)	SBC-1	96337.2	2101.44	24.87	4.68	22163.1	639.01	< LOD	197.82	228.89	23.68	48.69	13.36	68282.5	515.63	26266	456.56	11256.2	3486.46	1057.27	72.86	< LOD	3.14	139.56	23.56	1682	243.45	32.2	5.43	6158.52	142.38	235977	1572.56	165.2	4.35	< LOD	8.57	240.63	36.64	176.82	12.32
Blair City Well #4 (62000045)	SBC-1	98365.7	2133.51	20.4	4.68	22608.2	648.25	< LOD	196.06	215.64	24.38	32.24	12.88	67321.2	514.85	26373.1	464.68	12770.3	3545.93	1063.72	73.71	< LOD	4.03	147.13	23.7	1546.51	242.92	36.17	5.63	6106.08	141.26	239868	1585.27	156.03	4.27	12.42	5.88	265.96	38.35	175.84	12.36
Blair City Well #4 (62000045)	SBC-1	95763.9	2073.97	25.81	4.78	22241.6	651.62	< LOD	200.61	226.39	23.85	37.99	13.24	68464.9	524.03	26529.8	467.49	15227.5	3590.87	1016.6	73.68	< LOD	3.19	152.36	24.12	1807.84	235.99	32.34	5.49	6095.9	138.23	231541	1546.4	161.03	4.37	< LOD	8.84	261.07	37.92	168.74	12.28
Blair City Well #4 (62000045)	SBC-1	109344	2416.99	23.87	4.63	22284.8	645.66	< LOD	171.57	225.56	24.37	36.6	13.06	67634.1	515.83	26387.2	463.19	19143.8	4042.95	1061.88	73.55	< LOD	3.14	156.46	24.11	1680.12	257.23	31.01	5.35	6493.58	150.48	246298	1626.9	159.09	4.3	8.92	5.8	269.57	38.37	162.61	12.03
Blair City Well #5 (62000068)	SBC-1	94530.6	2101.83	25.83	4.7	23329.1	663.54	<LOD	196.49	201.35	24.34	28.06	12.76	68096.6	516.77	25806.6	464.45	16572.9	3731.8	1168.28	75.86	3.29	2.11	177.08	24.18	1889.36	241.21	31.33	5.39	5965.23	139.39	230919	1556.7	158.93	4.3	9.88	5.88	242.59	38.47	165.89	12.01
Blair City Well #5 (62000068)	SBC-1	100370	2184.27	25.88	4.77	23951.2	660.27	<LOD	198.56	202.55	24.27	37.41	13.23	67212.4	520.68	25668.3	458.85	14487	3656.35	1065.45	74.52	<LOD	4.05	162.1	24.29	2377.57	252	31.8	5.47	6201.44	142.76	240930	1594.95	156.73	4.33	15.12	6.04	259.08	38.19	169.81	12.41
Blair City Well #5 (62000068)	SBC-1	101220	2206.62	21.63	4.68	23722.3	652.24	<LOD	197.16	201.79	23.53	41.36	13.32	68086.2	519.54	26230.8	457.8	14258.4	3674.12	1097.72	74.76	<LOD	4.06	171.76	24.15	2495.79	254.85	33.68	5.57	6237.11	143.81	242306	1597.35	161.85	4.37	18.41	6.14	268.1	37.48	181.81	12.6
Blair City Well #6 (62000109)	SBC-1	103495	2262.6	28.15	4.68	24187.4	658.3	<LOD	195.28	181.22	20.34	37.57	13.07	66543.4	511.18	25783.7	459.11	13997.2	3708.82	1411.42	81.59	<LOD	4.1	147.4	23.71	2354.03	254.97	27.09	5.23	6073.34	144.09	237265	1597.41	159.15	4.32	25.76	6.24	290.18	37.91	176.9	12.42
Blair City Well #6 (62000109)	SBC-1	107694	2351.02	21.78	4.81	23339.3	647.72	<LOD	201.07	163.67	19.8	34.38	13.26	68357.9	529.4	26187.7	461.18	18222.8	3928.03	1232.03	78.78	<LOD	4.09	158.34	24.31	2189.71	254.64	35.65	5.74	6457.88	147.56	241566	1609.76	162.72	4.44	27.86	6.5	274.11	37.57	165	12.31
Flambeau Mining Co. 96-1-1 core (62000119)	SBC-1	94925.1	2048.4	23.21	4.58	20750.5	640.28	<LOD	198.74	231.27	24.58	30.1	12.85	68007.3	517.82	26174.2	468.11	12278.4	3448.14	1078.21	74.06	4.66	2.14	163.46	24.18	2104.05	240.36	29.48	5.31	5969.15	137.72	232414	1552.89	156.74	4.28	<LOD	8.81	259.07	38.7	167.9	12.16
Flambeau Mining Co. 96-1-1 core (62000119)	SBC-1	95540.3	2082.84	22.84	4.52	20828.8	631.43	<LOD	196.2	207.25	24.01	29.72	12.59	68361.6	511.78	26170	462.43	13011.3	3532.37	1127.05	73.94	<LOD	3.09	150.03	23.53	2052.85	242.97	30.5	5.27	6078.08	140.31	232520	1554.47	158.2	4.23	<LOD	8.6	250.29	38.54	166.21	11.93
Flambeau Mining Co. 96-1-1 core (62000119)	SBC-1	93795.9	1939.64	24.5	4.7	21825.2	640.19	<LOD	196.94	192.06	23.95	38.35	13.15	67678.1	517.83	25735.5	459.23	9023.66	3134.08	1113.79	74.84	<LOD	4.07	177.26	24.3	1924.93	228.38	32	5.46	5971.93	132.69	229761	1513.26	157.19	4.3	<LOD	8.63	265.93	38.38	171.87	12.3
Flambeau Mining Co. 96-1-1 core (62000119)	SBC-1	96590.7	2068.35	42.66	8.56	21925.8	640.74	<LOD	194.09	198.68	24.26	27.59	12.54	67866.1	508.93	25743.1	455.07	10606.2	3379.24	1061.97	72.43	<LOD	3.98	168.14	23.75	2141.01	242.15	36.2	5.55	6074.51	139.56	231728	1545.82	156.04	4.2	9.34	5.71	252.67	38.23	155.21	11.61
Hi-Crush Blair PW-B1 (62000207)	SBC-1	100328	2132.11	25.14	4.6	23137.3	664.91	<LOD	198.3	213.54	24.58	29.86	12.83	67656.6	517.08	26440.3	468.99	13240.7	3519.28	1038.41	73.25	<LOD	3.15	140.84	23.74	1638.1	240.36	27.78	5.23	6400.8	141.89	241380	1574.95	157.98	4.31	<LOD	8.64	253.81	38.99	166.57	12.13
Hi-Crush Blair PW-B1 (62000207)	SBC-1	111741	2371.33	27.35	4.77	23674.2	666.29	<LOD	196.15	206.75	24.9	21.93	12.65	68692.5	520.09	26719.7	476.67	19251.2	3914.22	1083.3	74.1	<LOD	4.06	194.65	24.45	2319.01	255.56	32.14	5.41	6538.45	145.46	252457	1601.83	160.99	4.33	15.43	5.97	286.73	39.49	168.69	12.18
Hi-Crush Blair PW-B1 (62000207)	SBC-1	99652.6	2219.23	24.22	4.89	23304.7	666.58	<LOD	201.01	246.45	24.55	27.09	12.93	68688.3	525.83	26980.3	473.08	12669.4	3691.17	1043.11	73.87	4.08	2.15	156.45	24.26	1835.68	253.9	37.24	5.77	6342.3	148.14	240509	1615.15	160.9	4.38	<LOD	8.72	257.18	38.09	183.44	12.7
Hi-Crush Blair PW-B1 (62000207)	SBC-1	103622	2241.02	28.01	4.82	23585.4	670.35	<LOD	199.97	222.47	24.75	44.29	13.45	68542.6	522.29	26434.7	471.07	11813.2	3598.08	1024.01	73.6	<LOD	3.17	153.56	24.07	2152.82	255.21	31.7	5.47	6538.09	148.34	243926	1611.76	164.11	4.4	12.17	6.01	252.53	38.7	174.73	12.43
Hi-Crush Blair PW-B2 (62000208)	SBC-1	108150	2257.7	22.25	4.83	23014	653.99	<LOD	201.27	205.91	24.61	34.85	13.24	68530.9	527.14	26481.1	463.21	14751.4	3627.58	1140.66	76.52	<LOD	3.2	172.64	24.61	1721.77	245.33	36.78	5.76	6773.05	145.92	249043	1591.67	160.03	4.38	11.27	5.98	270.8	37.92	163.74	12.15
Hi-Crush Blair PW-B2 (62000208)	SBC-1	109078	2302.37	23.75	4.66	23441.1	659.01	<LOD	195.96	220.26	24.34	32.23	12.89	68035.7	515.9	26235.1	461.41	19986.8	3867.53	1093.9	74.14	3.8	2.11	165.99	23.92	2247.01	249.21	32.25	5.44	6675.8	144.5	249050	1578.66	160.16	4.31	13.67	5.92	269.43	38.39	159.23	11.87
Hi-Crush Blair PW-B2 (62000208)	SBC-1	101385	2229.7	18.5	4.57	22983.6	670.82	<LOD	198.39	221.73	24.7	32.17	12.95	68192.5	518.31	27146.6	477.65	15881.2	3785.29	1064.39	73.8	<LOD	3.15	158.92	24.05	1804.99	249.58	34.35	5.56	6537.55	147.55	241200	1598.73	158.69	4.31	<LOD	8.69	253.88	38.67	166.86	12.1
Hi-Crush Blair PW-B2 (62000208)	SBC-1	112273	2321.4	22.28	4.77	23105.3	681.78	<LOD	203.3	307.65	23.08	34.65	13.28	68560.7	530.17	26066.1	483.85	25064.6	3977.21	1280.44	79.88	5.01	2.18	147.06	24.34	2188.32	237.67	34.03	5.64	6544.61	139.18	241825	1554.56	161.28	4.42	17.11	6.15	255.07	39	173.96	12.57
Hi-Crush Blair PW-B2 (62000208)	SBC-1	100970	2221.62	24.55	4.74	23288.7	666.16	<LOD	201.53	218.79	24.73	45.38	13.42	69068.6	524.11	26538.2	468.5	17911.3	3852.21	1015.41	72.81	<LOD	3.18	149.66	24.08	1732.25	246.03	33.4	5.52	6470.21	145.58	240223	1587.54	163.9	4.38	<LOD	8.63	246.63	38.27	154.46	11.79
Hi-Crush Blair PW-B2 (62000208)	SBC-1	103522	2210.96	23.63	4.76	24010.9	676.11	<LOD	204.15	196.33	25.14	47.54	13.77	68531	530.53	26252.2	470.4	16117.1	3697.13	1091.81	76.08	4.32	2.18	149.59	24.49	1812.28	242.71	32.08	5.54	6287.56	141.39	241319	1586.93	162.01	4.44	<LOD	8.95	268.75	38.59	154.91	12.11
Hi-Crush Blair PW-B4 (62000209)	SBC-1	101630	2215.62	22.39	4.63	23281.1	663.12	<LOD	197.43	221.53	25.07	45.49	13.27	68668.5	514.91	26249.5	465.28	15672.3	3753.24	1043.21	72.57	3.86	2.1	154.74	23.77	1805.1	247.14	33.82	5.48	6373.17	144.9	239623	1581.42	160.38	4.28	<LOD	8.66	254.75	37.45	162.12	11.88
Hi-Crush Blair PW-B4 (62000209)	SBC-1	96241.9	2122.03	24.1	4.88	22465.5	670.79	<LOD	174.04	195.14	24.96	44.01	13.5	68159.4	523.69	26509	474.73	12850.5	3589.58	1097.27	75.17	5.01	2.17	160.67	24.55	1759.17	243.92	36.52	5.76	6072.99	142.13	233366	1580.03	160.52	4.38	<LOD	8.66	276.56	39.32	183.16	12.64
Hi-Crush Blair PW-B4 (62000209)	SBC-1	99009.5	2175.34	23.07	4.88	24259	698.02	<LOD	203.4	241.71	25.38	36.05	13.34	68361.5	530.9	26910.5	482.01	14085.3	3686.56	1102.89	76.02	3.63	2.17	151.47	24.52	2135.7	250.08	37.05	5.78	6657.36	148.06	239305	1599.75	161.24	4.42	<LOD	8.9	256.5	38.76	161.85	12.22
Hi-Crush Blair PW-B4 (62000209)	SBC-1	103408	2247.39	48.32	8.66	23509	658.63	<LOD	198.07	225.53	23.8	32.9	12.94	68207.5	517.38	26485.9	462.93	18346.2	3850.97	1057.6	73.51	<LOD	4.06	165.82	24.14	2150.29	249.29	32.79	5.46	6355.06	143.62	242147	1585.59	160.26	4.32	12.59	5.99	269.99	38.16	164.06	11.96
Hi-Crush Blair PW-B5 (62000210)	SBC-1	108876	2279.07	22.65	4.67	23809.8	665.83	<LOD	198.97	229.04	24.79	33.16	13.12	68362	525.47	26365.7	471.45	17472.7	3735.76	1102.46	75.26	<LOD	4.11	181.65	24.56	1953.84	243.68	31.86	5.49	6377.01	141.42	243384	1578.38	159.19	4.35	19.02	6.16	283.18	38.71	159.66	11.98
Hi-Crush Blair PW-B5 (62000210)	SBC-1	96440.6	2082.4	22.12	4.77	21932.4	647.56	<LOD	201.02	213.52	24.25	43.27	13.39	68086.4	523.35	25900.8	461.79	14208.9	3543.08	1052.68	74.14	3.25	2.14	154.58	24.25	1631.17	236.89	35.67	5.68	6216.12	139.95	234777	1563.81	155.18	4.3	<LOD	8.66	242.28	38.52	159.33	12.04
Hi-Crush Blair PW-B5 (62000210)	SBC-1	108693	2346.28	25.77	4.77	22654.3	656.41	<LOD	203.25	230.21	24.58	27.77	13.18	68521.1	535	27058.4	475.21	18125.5	3890.17	1073.41	75.92	<LOD	3.25	172.54	24.9	1982.55	253.33	29.08	5.42	6712.68	148.87	248078	1621.26	160.43	4.44	9.81	6.05	283.09	38.54	164.26	12.36
Hi-Crush Blair PW-B5 (62000210)	SBC-1	107280	2280.12	18.76	4.63	22524.3	666.19	<LOD	199.23	205.71	24.87	26.04	12.73	68419.1	519.51	26515	472.02	20780.4	3897.94	1080.86	73.76	<LOD	3.16	162.99	24.19	1814.84	243.53	36.57	5.63	6602.72	143.67	245314	1577.48	162.03	4.34	<LOD	8.61	232.1	38.31	165.54	12.07
Hi-Crush Blair PW-B5 (62000210)	SBC-1	108150	2257.7	22.25	4.83	23014	653.99	<LOD	201.27	205.91	24.61	34.85	13.24	68530.9	527.14	26481.1	463.21	14751.4	3627.58	1140.66	76.52	<LOD	3.2	172.64	24.61	1721.77	245.33	36.78	5.76	6773.05	145.92	249043	1591.67	160.03	4.38	11.27	5.98	270.8	37.92	163.74	12.15
Hi-Crush Blair PW-B6 (62000211)	SBC-1	106376	2265.46	30.62	4.76	23870.3	675.04	<LOD	199.07	189.82	25.15	26.79	12.84	68083.8	520.23	26484.1	472.59	18385.7	3806.26	1124.04	75.57	<LOD	3.16	159.91	24.19	2065.44	245.44	26.53	5.2	6503.8	143.55	241769	1579.17	164.13	4.4	<LOD	8.88	262.99	38.51	159.38	11.99
Hi-Crush Blair PW-B6 (62000211)	SBC-1	107354	2304.5	22.34	4.68	23173.7	663.77	<LOD	197.97	215.42	24.36	34.93	13.06	68836.3	522.14	26405.2	466.94	15056.6	3758.17	1120.28	74.98	3.55	2.12	158.8	23.91	1913.86	253.01	34.01	5.53	6570.2	147.71	246693	1606.28	163.86	4.37	9.19	5.87	261.68	38.57	169.61	12.24
Hi-Crush Blair PW-B6 (62000211)	SBC-1	103010	2213.2	22.03	4.62	23795.1	678.41	<LOD	200.68	219.84	24.98	39.16	13.25	68750.7	523.18	26330.6	474.14	15422	3695.72	1039.68	73.61	<LOD	4.08	158.02	24.19	1804.76	244.72	31.26	5.43	6408.55	143.71	240792	1583.9	161.34	4.36	<LOD	8.52	223.66	38.89	159.52	11.94
Hi-Crush Blair PW-B6 (62000211)	SBC-1	110486	2405.39	25.59	4.66	22967.1	662.97	<LOD	197.22	205.58	25.78	34.94	13	67854.7	515.76	25869.3	466.51	14910	3848.34	1193.87	76.42	4.45	2.12	156.6	23.91	2505.81	267.57	30.04	5.34	6847.4	154.6	250553	1637.73	159.95	4.31	18.47	6.07	268.46	38.47	168.01	12.14
Independence City Test Hole for Well #2 (62000114)	SBC-1	93270.3	2073.21	24.97	4.7	23478.5	658.03	<LOD	194.99	208.2	24.42	33.91	12.84	67902.2	511.52	25968.9	459.29	14753.8	3652.78	1155.69	74.8	<LOD	4.01	163.82	23.79	1971.39	242.02	33.58	5.44	6019.54	140.13	230147	1548.56	159.38	4.27	13.08	5.97	278.19	38.5	169.13	12.02
Independence City Test Hole for Well #2 (62000114)	SBC-1	100415	2188.48	25.08	4.67	24033.8	648.46	<LOD	195.24	230.22	23.96	<LOD	18.58	67972.6	519.7	26121.4	457.71	14865.9	3685.9	1069	73.87	<LOD	4.03	183.14	24.2	2391.86	252.02	30.29	5.36	6357.66	144.3	240534	1584.6	160.76	4.34	18.76	6.07	270.34	37.5	171.14	12.25
Independence City Test Hole for Well #2 (62000114)	SBC-1	94059.4	2025.12	26.75	4.8	22823.7	659.85	<LOD	199.29	219.13	24.58	40.54	13.31	68198.9	522.39	26183.5	469.22	11390	3395.52	1105.48	75.17	<LOD	4.06	164.94	24.27	2173.77	238.36	32.46	5.48	5967.6	137.12	228950	1539.89	159.67	4.35	<LOD	8.65	283.22	38.75	168.2	12.28
Independence City Test Hole for Well #2 (62000114)	SBC-1	98100.2	2150.64	24.34	4.59	22350.7	631.07	<LOD	191.08	201.37	23.5	47.02	13.17	66847.2	504.43	25231.1	449.04	17710.3	3760.81	985.31	70.76	<LOD	3.95	178.8	23.76	2579.73	248.74	31.38	5.3	6118.28	140.45	235720	1561.52	155.46	4.2	19.92	5.99	297.65	38.17	175.95	12.14
Independence City Well #3 (62000137)	SBC-1	101152	2201.37	22.92	4.62	20345.4	625.83	<LOD	196.7	188.82	24.27	35.77	12.96	68019.8	514.89	25582.3	455.6	19040.2	3822.67	1143.62	75.42	<LOD	3.15	153.27	23.71	1828.96	242.74	31.8	5.4	5962.22	138.74	238092	1574.66	156.78	4.27	<LOD	8.71	248.75	37.78	156.89	11.8
Independence City Well #3 (62000137)	SBC-1	98914.5	2094.2	42.3	8.37	20966.2	631.56	<LOD	195.81	212.48	24.31	39.68	13.06	67861	512.88	26207.5	461.59	14108	3496.59	1064.26	73.19	3.21	2.1	146.45	23.49	1838.53	237.28	32.41	5.41	5911.23	135.55	236895	1550.48	159.72	4.29	10.01	5.84	261.13	38.94	171.2	12.25
Independence City Well #3 (62000137)	SBC-1	96403.4	1997.55	23.81	4.64	20982.6	638.95	<LOD	200.17	220.25	24.01	40.29	13.28	67959.7	523.09	26317	467.98	11916.3	3289.51	1103.3	75.43	3.33	2.14	151.75	24.11	1950.35	229.62	29.41	5.35	6035	133.46	231856	1525.59	154.91	4.31	<LOD	8.78	250.4	39.19	157.43	11.98
Independence City Well #3 (62000137)	SBC-1	97404.5	2078.98	22.81	4.67	21079.5	638.5	<LOD	202.14	219.68	23.83	26.37	12.88	68378.2	527.33	26314.9	466.63	10948	3388	1116.51	76.14	<LOD	4.12	153.01	24.32	2089.01	242.22	30.94	5.45	6103.55	139.31	236247	1571.18	161.19	4.4	10.25	5.98	231.19	38.21	175.92	12.55
Kulig Quarry core (62000231)	SBC-1	94353.9	2089.68	25.52	4.82	21308.8	648.29	246.49	115.8	236.52	23.54	47.4	13.38	67944.8	518.55	26207.3	460.22	14340.6	3622.02	1139.85	75.32	<LOD	3.17	136.13	23.9	1384.81	237.68	35.32	5.61	6181.67	142.17	231019	1564.49	156	4.27	<LOD	8.25	191.46	38.07	164.72	12.09
Kulig Quarry core (62000231)	SBC-1	101569	2162.56	22.74	4.6	21526.2	644.2	<LOD	196.28	215.55	24.18	36.07	12.89	68278.7	513.88	25976.6	464.46	15887.2	3641.38	1137	74.78	<LOD	3.14	146.78	23.48	1866.7	241.49	31.78	5.39	6534.67	142.86	240604	1565.59	154.86	4.23	<LOD	8.58	261.69	39.15	155.13	11.68
Kulig Quarry core (62000231)	SBC-1	94980.1	2094.67	25.52	4.61	21034.5	633.55	<LOD	198.03	201.89	24.15	24.94	12.68	68307.8	517.98	26116	461.48	16368.6	3693.57	1099.23	74.68	<LOD	3.17	173.37	24.26	1861.92	239.22	28.56	5.25	5981.1	138.86	230165	1550.82	156.25	4.27	10.46	5.85	247.17	38.47	171.71	12.27
Kulig Quarry core (62000231)	SBC-1	95354.7	2043.93	20.87	4.56	21123.3	630.48	<LOD	198.34	223.78	23.71	39.98	13.25	67935.3	522.94	25748.8	456.43	13745.7	3477.12	1029.84	73.82	<LOD	4.08	143.03	23.72	2007.41	235.98	29.87	5.39	6113.07	137.58	231056	1544.15	157.53	4.34	<LOD	8.83	265.26	38.51	171.88	12.4
Kulig Quarry core (62000231)	SBC-1	102161	2114.73	24.34	4.61	22002.3	649.36	<LOD	194.45	205.58	24.36	23.47	12.53	68657.8	515.76	26442.3	470.37	8118.1	3244.64	1120.48	74.25	<LOD	4.02	180.61	23.92	2387.6	247.21	30.84	5.33	6356.77	141.47	242394	1568.63	158.5	4.26	15.65	5.96	273.36	38.68	176.06	12.22
Kulig Quarry core (62000231)	SBC-1	105999	2250.8	23.24	4.62	21699.2	640.24	<LOD	198.07	221.38	24.16	33.44	12.97	67952.2	517.62	26299.7	467.9	19939.6	3825.1	1020.55	72.94	<LOD	4.03	165.34	24.16	2407.65	246.1	30.68	5.36	6189.86	139.18	242071	1574.76	156.8	4.29	19.14	6.09	275.96	38.9	175.5	12.37
Kulig Quarry core (62000231)	SBC-1	98021.8	2175.57	19.54	4.74	20932.4	630.42	<LOD	197.13	214.35	23.83	39.42	13.09	68107.4	514.09	26237.9	461.03	11856.3	3598.06	1165.02	75.26	<LOD	4.02	168.38	24.06	1969.17	252.86	40.05	5.8	6173.41	145.8	237793	1600.37	158.76	4.28	<LOD	8.71	259.56	38.24	159.13	11.86
Kulig Quarry core (62000231)	SBC-1	97672.9	2091.97	26.47	4.79	21849.6	651.14	<LOD	200.84	211.54	24.11	38.64	13.21	67738.8	522.09	25746.9	464.56	15316.9	3572.67	1107.32	75.35	<LOD	3.21	149.88	24.18	1812.24	236.32	31.74	5.49	6225.84	138.99	234236	1557.54	160.5	4.37	<LOD	8.69	269.94	39.56	172.02	12.39
Land O’Lakes Creamery Well (62000024)	SBC-1	100662	2197.52	25.37	4.76	23570.4	665.72	<LOD	200.94	216.17	24.43	38.86	13.23	68490.7	523.48	26523.2	465.17	13787.5	3663.14	1122.02	75.35	<LOD	3.18	151.26	24.13	1687.94	246.65	32.32	5.51	6318.11	144.87	239158	1593.49	162.15	4.37	<LOD	8.57	259.71	38.19	169.15	12.23
Land O’Lakes Creamery Well (62000024)	SBC-1	103522	2210.96	23.63	4.76	24010.9	676.11	<LOD	204.15	196.33	25.14	47.54	13.77	68531	530.53	26252.2	470.4	16117.1	3697.13	1091.81	76.08	4.32	2.18	149.59	24.49	1812.28	242.71	32.08	5.54	6287.56	141.39	241319	1586.93	162.01	4.44	<LOD	8.95	268.75	38.59	154.91	12.11
Trempealeau County Hospital Well #5 (62000028)	SBC-1	106885	2340.6	20.83	4.74	23553.6	648.24	<LOD	196.19	217.45	23.88	30.17	12.93	67542.2	520.74	26226.4	459.57	20481	4000.86	1047.45	73.99	<LOD	4.06	168.48	24.1	2597.63	259.49	36.09	5.7	6483.25	146.73	248361	1612.89	159.24	4.35	21.91	6.21	277.59	38	156.16	11.92
Trempealeau County Hospital Well #5 (62000028)	SBC-1	104965	2292.06	23.07	4.73	23508.3	647.73	<LOD	196.9	221.42	24.13	39.12	13.24	67628.3	519.8	26115.5	461.93	19699.1	3932.74	1084	74.55	<LOD	4.1	177.23	24.32	2440.81	253.66	33.78	5.56	6398.7	144.86	242686	1593.64	158.2	4.33	21.16	6.25	300.28	38.53	173.69	12.38
Trempealeau County Hospital Well #5 (62000028)	SBC-1	96039.6	2121.71	26.18	4.8	23196.8	647.47	<LOD	199.81	217.46	23.63	42.14	13.37	68659.2	525.57	26062.3	453.67	14591.5	3662.17	1108.65	75.43	<LOD	4.1	153.44	24.01	1981.92	243.76	32.35	5.53	6173.22	142.2	231960	1566.77	158.13	4.34	<LOD	8.87	254.06	37.14	158.61	12.01
Trempealeau County Hospital Well #5 (62000028)	SBC-1	103679	2217.56	26.27	4.68	25122.7	673.9	<LOD	195.61	205.41	24.18	37.28	12.97	68112.3	515.48	25552.2	457.08	15919.9	3703.51	1128.86	74.71	<LOD	4.01	146.45	23.44	2628.78	250.43	30.6	5.31	6353.05	142.54	239350	1569.98	162.84	4.34	18.02	6.04	278.99	38.33	173.96	12.23
Whitehall City Sewage Treatment Plant Well (62000065)	SBC-1	100370	2184.27	25.88	4.77	23951.2	660.27	<LOD	198.56	202.55	24.27	37.41	13.23	67212.4	520.68	25668.3	458.85	14487	3656.35	1065.45	74.52	<LOD	4.05	162.1	24.29	2377.57	252	31.8	5.47	6201.44	142.76	240930	1594.95	156.73	4.33	15.12	6.04	259.08	38.19	169.81	12.41
Whitehall City Sewage Treatment Plant Well (62000065)	SBC-1	101220	2206.62	21.63	4.68	23722.3	652.24	<LOD	197.16	201.79	23.53	41.36	13.32	68086.2	519.54	26230.8	457.8	14258.4	3674.12	1097.72	74.76	<LOD	4.06	171.76	24.15	2495.79	254.85	33.68	5.57	6237.11	143.81	242306	1597.35	161.85	4.37	18.41	6.14	268.1	37.48	181.81	12.6
Whitehall City Sewage Treatment Plant Well (62000065)	SBC-1	98411.9	2165.56	22.23	4.73	25064.6	660.44	<LOD	194.08	218.56	23.9	31.12	12.8	67453.9	512.23	25548.1	453.09	13842.6	3648.72	1161.91	75.37	<LOD	4.04	161.82	23.7	2316.24	253.82	36.75	5.64	6346.94	145.01	242799	1593.31	157.11	4.26	21.69	6.15	263.82	38.1	182.72	12.52
Whitehall City Well #2 (62000023)	SBC-1	101885	2180.08	21.34	4.59	23572.6	673.48	<LOD	200.54	210.38	25.14	37.33	13.17	68654.9	524.73	26457.5	473.05	17297.8	3732.64	1017.19	72.78	<LOD	4.08	154.75	24.15	2045.91	242.83	31.17	5.43	6450.07	142.11	239751	1566.06	158.67	4.32	<LOD	8.68	247.9	38.6	193.02	12.86
Whitehall City Well #2 (62000023)	SBC-1	108765	2383.23	20.39	4.79	24231.3	672.26	<LOD	200.21	221.24	25.05	31.73	13.07	68668.1	527.02	26582.1	470.19	17432	3949.92	1173.76	76.82	<LOD	3.19	156.79	24.19	2152.24	261.02	38.2	5.81	6596.27	150.45	249902	1632.5	157.43	4.33	<LOD	8.88	250.29	38.37	173.03	12.39
Whitehall City Well (62000022)	SBC-1	107084	2314.44	21.33	4.69	24107.7	651.72	<LOD	199.19	236.07	24.13	35.78	13.25	68152	524.34	26297.1	460.01	14943.2	3767.12	1075.33	74.76	<LOD	4.08	185.28	24.71	2319.85	258.86	33.7	5.6	6661.59	149.44	248865	1616.01	160.4	4.37	20.64	6.2	285.04	37.63	188.59	12.83
Whitehall City Well (62000022)	SBC-1	94081.5	2094.56	21.23	4.79	26291.8	699.16	<LOD	202.37	198.7	24.72	35.34	13.39	68778.7	532.55	26296.9	469.06	12475.5	3596.91	1131.35	76.81	<LOD	3.23	173.19	24.73	2149.35	246.28	34.98	5.73	6353.77	144.85	231002	1570.85	167.04	4.5	<LOD	8.77	293.07	38.73	154.8	11.98
Whitehall City Well (62000022)	SBC-1	111153	2407.06	23.88	4.7	25012.5	666.43	<LOD	197.46	213.76	24.54	31.13	13.04	68454.4	523.95	26263.8	463.27	22709.4	4104.3	1061.76	74.41	<LOD	4.05	172.39	24.15	2765.15	259.73	31.7	5.47	6858.75	149.52	249309	1601.82	161.67	4.38	27.1	6.36	287.84	38.42	180.66	12.64
Whitehall City Well (62000022)	SBC-1	101491	2188.99	21.34	4.73	24494.2	680.28	<LOD	199.71	215.4	24.66	21.87	12.77	68456.5	526.79	26434.2	469.96	12521.9	3586.98	1090.22	75.04	4.12	2.15	184.9	24.73	2207.53	250.43	35.02	5.65	6483.09	145.79	240049	1589.75	159.01	4.35	9.56	5.9	284.84	38.59	187.11	12.75
Whitehall Test Hole #2 (62000018)	SBC-1	102726	2210.73	23	4.64	24115.1	661.21	<LOD	196.47	213.88	24.93	32.11	12.94	68829.9	519.17	26578.3	470	8632.57	3440.21	1087.01	74.16	<LOD	4.04	180.26	24.15	2777.89	261.01	32.52	5.44	6302.86	146.47	242420	1601.45	158.28	4.28	19	6.12	312.39	38.48	161.57	11.92
Whitehall Test Hole #2 (62000018)	SBC-1	102884	2221	22.45	4.56	23202.3	643.17	<LOD	191.47	191.43	24.25	53.64	13.59	67160	510.29	25533	456.38	14043.5	3654.46	1059.6	73.1	<LOD	3.99	177.88	23.83	2376.5	253.25	30.85	5.34	6067.81	141.87	242439	1592.54	154.89	4.23	19.99	6.04	279.98	36.64	164.98	12.01
Whitehall Test Hole #2 (62000018)	SBC-1	94971.6	2111.81	26.42	4.7	24035.6	667.26	<LOD	201.72	185.94	24.85	38.65	13.41	68296.9	529.7	26261.8	464.65	11575.6	3552.92	1050.87	74.91	<LOD	4.14	151.51	24.29	1870.82	245.74	27.13	5.28	6295.17	145.38	231319	1581.86	158.73	4.39	<LOD	8.92	251.8	37.76	164.28	12.27
Whitehall Test Hole #2 (62000018)	SBC-1	103495	2262.6	28.15	4.68	24187.4	658.3	<LOD	195.28	181.22	20.34	37.57	13.07	66543.4	511.18	25783.7	459.11	13997.2	3708.82	1411.42	81.59	<LOD	4.1	147.4	23.71	2354.03	254.97	27.09	5.23	6073.34	144.09	237265	1597.41	159.15	4.32	25.76	6.24	290.18	37.91	176.9	12.42
Winn Bay (Preferred) Sand Well (62000147)	SBC-1	93649	2022.07	23.9	4.72	23651.5	650.11	<LOD	201.23	220.77	23.56	34.64	13.3	68257.2	529.98	25762.5	455.32	15742.7	3561.44	1090.26	75.87	<LOD	4.16	174.47	24.72	2145.23	233.9	30.67	5.45	6062.8	135.84	228945	1530.97	162.83	4.45	14.62	6.13	281.87	37.8	172.36	12.54
Winn Bay (Preferred) Sand Well (62000147)	SBC-1	101637	2183.81	26.76	4.61	23663.1	645.41	<LOD	195.77	208.84	24.71	40.9	13.2	68293.8	517.8	26216.3	460.48	16839.6	3714.35	1104.52	74.37	<LOD	4.01	159.74	23.69	2254.92	244.61	26.48	5.17	6153.6	139.7	237629	1560.97	158.47	4.3	21.38	6.13	307.28	38.07	165.7	12.07
Winn Bay (Preferred) Sand Well (62000147)	SBC-1	100398	2199.5	24.15	4.57	23936.3	661.06	<LOD	169.59	210.26	24.12	34.26	12.8	68186.7	510.87	26023.8	461.3	15432.5	3739.98	1143.17	74.29	<LOD	3.11	159.4	23.83	2397.47	252.3	30.73	5.27	6239.62	143.63	238919	1575.89	159.58	4.25	9.33	5.78	289.62	38.07	164.84	11.87
Winn Bay (Preferred) Sand Well (62000147)	SBC-1	106885	2340.6	20.83	4.74	23553.6	648.24	<LOD	196.19	217.45	23.88	30.17	12.93	67542.2	520.74	26226.4	459.57	20481	4000.86	1047.45	73.99	<LOD	4.06	168.48	24.1	2597.63	259.49	36.09	5.7	6483.25	146.73	248361	1612.89	159.24	4.35	21.91	6.21	277.59	38	156.16	11.92
	SAMPLE	Al (ppm)	Al Error (2σ)	As (ppm)	As Error (2σ)	Ca (ppm)	Ca Error (2σ)	Co (ppm)	Co Error (2σ)	Cr (ppm)	Cr Error (2σ)	Cu (ppm)	Cu Error (2σ)	Fe (ppm)	Fe Error (2σ)	K (ppm)	K Error (2σ)	Mg (ppm)	Mg Error (2σ)	Mn (ppm)	Mn Error (2σ)	Mo (ppm)	Mo Error (2σ)	Ni (ppm)	Ni Error (2σ)	P (ppm)	P Error (2σ)	Pb (ppm)	Pb Error (2σ)	S (ppm)	S Error (2σ)	Si (ppm)	Si Error (2σ)	Sr (ppm)	Sr Error (2σ)	U (ppm)	U Error (2σ)	V (ppm)	V Error (2σ)	Zn (ppm)	Zn Error (2σ)
	Minimum	93270.3	1939.64	18.5	4.52	20345.4	625.83	246.49	115.8	163.67	19.8	21.21	12.53	66543.4	504.43	25231.1	449.04	8118.1	3134.08	985.31	70.76	3.21	2.1	136.13	23.44	1384.81	228.38	26.48	5.17	5911.23	132.69	228945	1513.26	154.86	4.2	8.92	5.71	191.46	36.64	154.46	11.61
	Maximum	112273	2416.99	48.32	8.66	26291.8	699.16	246.49	204.15	307.65	25.78	53.64	18.58	69068.6	535	27146.6	483.85	25064.6	4104.3	1411.42	81.59	5.01	4.16	194.65	24.9	2777.89	267.57	40.05	5.81	6858.75	154.6	252457	1637.73	167.04	4.5	27.86	8.95	316.85	39.56	193.02	12.86
	Mean	101487	2194.53	24.4616	4.84148	23156.2	657.187	246.49	196.34	213.239	24.1911	35.7913	13.1689	68111.3	520.336	26193.7	464.482	15391	3685.45	1103.53	74.8862	3.99313	3.4263	161.476	24.107	2101.53	247.34	32.4846	5.4821	6318.21	143.098	239651	1580.71	159.73	4.33605	16.2362	7.13123	266.477	38.3167	168.464	12.2123
	Std Dev	4951.99	100.768	4.60957	0.732982	1210.52	15.0675	--	10.7306	17.7279	0.939231	6.7291	0.665982	500.539	6.15934	375.04	6.86228	3119.63	178.983	69.9194	1.73728	0.602315	0.747841	12.2474	0.332868	309.74	7.59326	2.84619	0.15766	229.641	3.99015	5842.88	24.2096	2.55692	0.0595122	5.21457	1.32546	20.1305	0.535481	8.93901	0.268045
	%Rel Std Dev	4.87942	4.59178	18.8441	15.1396	5.22764	2.29272	--	5.46532	8.31366	3.88255	18.801	5.05724	0.734885	1.18372	1.43179	1.47741	20.2691	4.85647	6.336	2.3199	15.0838	21.8265	7.58464	1.38079	14.7388	3.06997	8.76166	2.87591	3.63459	2.78841	2.43808	1.53157	1.60078	1.3725	32.1169	18.5866	7.55433	1.39751	5.3062	2.19487
	Accepted	55572.4	800	25.7	0.14	21083.5	200	22.7	0.6	109	2	31	1.2	33957.4	400	14320.1	200	15679.1	200	1161.69	20	2.4	0.14	82.6	1.6	807.39	40	35	0.6	7150	160	222691	1740	178	2.8	5.76	0.11	220	2.8	186	3.4
	% Error Mean	82.6215	174.316	-4.81866	3358.2	9.83062	228.593	985.859	32623.4	95.6318	1109.56	15.4556	997.407	100.579	30.0839	82.9158	132.241	-1.83731	1742.73	-5.00678	274.431	66.3802	2347.35	95.4917	1406.69	160.286	518.35	-7.18695	813.683	-11.6335	-10.564	7.61591	-9.15484	-10.2642	54.8589	181.879	6382.94	21.1259	1268.45	-9.42812	259.187
Well being analyzed by pXRF when standard was run	SAMPLE	Al (ppm)	Al Error (2σ)	As (ppm)	As Error (2σ)	Ca (ppm)	Ca Error (2σ)	Co (ppm)	Co Error (2σ)	Cr (ppm)	Cr Error (2σ)	Cu (ppm)	Cu Error (2σ)	Fe (ppm)	Fe Error (2σ)	K (ppm)	K Error (2σ)	Mg (ppm)	Mg Error (2σ)	Mn (ppm)	Mn Error (2σ)	Mo (ppm)	Mo Error (2σ)	Ni (ppm)	Ni Error (2σ)	P (ppm)	P Error (2σ)	Pb (ppm)	Pb Error (2σ)	S (ppm)	S Error (2σ)	Si (ppm)	Si Error (2σ)	Sr (ppm)	Sr Error (2σ)	U (ppm)	U Error (2σ)	V (ppm)	V Error (2σ)	Zn (ppm)	Zn Error (2σ)
Associated Milk Producer, Inc. Well #3 (62000026)	SDO-1	60011.7	1655.38	50.56	5.11	8683.61	193.41	<LOD	176.28	140.72	20.89	48.95	12.58	61530.3	468.32	24941	432.21	10283.6	3938.1	320.46	51.18	113.73	3.41	120.46	21.79	1118.8	275.67	29	4.99	68925.1	541.07	238624	1502.17	64.69	2.78	51.28	6.22	224.71	32.3	61.63	8.24
Associated Milk Producer, Inc. Well #3 (62000026)	SDO-1	59270.6	1537.39	53.47	5.31	10210.9	455.29	<LOD	182.6	143.3	21.23	47.77	13.03	61574.3	485.78	24880.8	438.57	9497.89	3629.87	325.64	53.67	115.75	3.56	152.52	23.23	1160.11	256.26	26.8	5.04	69245.5	531.57	236911	1456.13	66.56	2.92	58.64	6.6	208.99	33.02	50.5	8.03
Blair City Test Hole #1-76 (62000070)	SDO-1	59024.1	1608.75	49.16	5.25	8095.51	193.34	<LOD	181.62	148.54	21.5	43.31	12.73	61822.4	481.21	24919.8	442.13	<LOD	5492.07	391.41	54.84	114.8	3.5	137.79	22.74	1465.26	275.42	31.31	5.23	69815.4	550.16	235329	1503.76	62.53	2.81	55.84	6.45	216.44	33.37	57.44	8.28
Blair City Test Hole #1-76 (62000070)	SDO-1	61084.6	1594.45	55.39	5.33	9021.28	198.57	<LOD	182.41	144.64	21.25	44.54	12.9	61764.4	486.23	25001.1	436.34	10619.5	3743.6	382.82	55.09	114.43	3.54	142.25	22.95	1793.84	265.52	25.36	4.99	69038.4	534.63	237180	1469.15	64.85	2.88	54.71	6.49	189.46	32.12	56.4	8.28
Blair City Well #3 (62000007)	SDO-1	55886.8	1461.67	52.9	5.19	8955.13	201.04	<LOD	182.82	142.97	21.41	62.15	13.47	60664.8	483.51	25252.8	442.45	<LOD	4983.33	371.31	54.51	108.7	3.49	130.48	22.91	910.66	251.61	21.66	4.81	67738.7	526.56	230629	1453.83	63.43	2.87	45.58	6.27	182.84	33.15	59.03	8.38
Blair City Well #3 (62000007)	SDO-1	60488.7	1608.46	54.68	5.31	8465.43	197.64	<LOD	179.42	135.41	21.44	54.63	12.96	62061.4	473.79	25803.8	452.89	10352.5	3823.1	353.79	52.82	112.95	3.42	157.58	22.83	1090.11	266.43	31.55	5.16	71181.7	542.58	239697	1469.15	64.16	2.79	52.77	6.3	189.23	33.18	61.4	8.3
Blair City Well #4 (62000045)	SDO-1	56094.2	1502.52	90.75	9.74	7222.34	184.77	< LOD	184.1	153.78	21.05	60.89	13.42	61119.6	485.28	25056.4	439.9	12243.5	3732.27	344.99	53.64	112.35	3.52	121.74	22.81	741.64	250.5	30.35	5.27	67925.9	528.09	229275	1451.58	61.3	2.83	46.13	6.33	167.36	32.89	53.53	8.2
Blair City Well #4 (62000045)	SDO-1	56634.7	1516.36	55.24	5.24	7512.11	185.05	< LOD	183.36	129.19	21.24	47.11	13.06	61113.1	485.22	24970.5	436.02	9245.36	3639.81	288.65	52.23	114.2	3.55	148.25	23.3	914.97	255.2	21.1	4.76	68297.7	532.69	229403	1460.34	63.13	2.86	45.15	6.31	226.64	33.2	54.08	8.23
Blair City Well #4 (62000045)	SDO-1	56476	1510.86	52.83	5.29	7307.23	182.91	< LOD	184.28	156.77	20.73	60.27	13.46	61362.3	487.9	25123.9	436.95	6797.55	3542.15	374.88	55.05	112.27	3.54	124.14	22.88	982.16	257.12	25.31	5.02	68436.6	535.43	229756	1466.12	62.2	2.85	45.74	6.33	197.05	32.87	53.75	8.28
Blair City Well #4 (62000045)	SDO-1	60476.6	1581.79	54.8	5.26	7691.09	188.61	< LOD	182.36	137.61	21.69	59.15	13.19	62441.4	481.69	25714.8	447.62	6732.16	3619.85	394.15	54.52	114.65	3.49	127.21	22.49	957.76	264.28	26.7	4.97	71972.6	547.17	241458	1471.11	63.4	2.81	50.46	6.36	179.21	32.66	70.35	8.69
Blair City Well #5 (62000068)	SDO-1	55595.2	1469.28	54.71	5.15	8910.23	197.8	<LOD	180.21	149.5	21	65.66	13.25	61374.9	474.81	24383.7	431.42	6026.58	3430.68	345.59	52.65	110.8	3.43	119.86	22.26	997.69	251.23	23.59	4.78	66232.9	511.28	227044	1434.27	65.8	2.84	41.8	6.1	214.09	33.4	53.99	8.02
Blair City Well #5 (62000068)	SDO-1	60227.6	1581.87	55.65	5.18	10150.7	440.23	<LOD	177.56	151.42	20.51	45.91	12.57	61195.4	471.97	24607.3	423.44	7618.54	3628.43	358.04	52.77	111.21	3.41	129.85	22.14	1647.86	267.43	24.34	4.82	68500.4	529.9	237161	1468.91	62.55	2.77	56.47	6.35	217.63	32.16	57.54	8.08
Blair City Well #5 (62000068)	SDO-1	57104.8	1487.12	49.39	5.08	9044.51	203.12	<LOD	177.67	145.31	21.48	45.25	12.65	60279.8	473.33	24604.1	435.06	<LOD	5027.43	329.3	52.46	110.45	3.45	123.2	22.2	1408.36	256.88	25.13	4.88	65995.2	515	232475	1454.87	62.44	2.8	55.73	6.39	205.96	32.85	48.63	7.9
Blair City Well #6 (62000109)	SDO-1	68550.1	1830.11	55.42	5.32	10086.9	450.86	<LOD	180.22	490.35	24.87	50.58	13.09	61347.4	478.47	24279.7	439.83	21914.5	4461.66	869.08	68.09	116.34	3.52	167.09	23.27	3251.48	287.98	26.47	5.05	68799.5	541.93	235604	1492.9	69.24	2.94	64.53	6.73	381.22	41.12	60.62	8.47
Blair City Well #6 (62000109)	SDO-1	61499.8	1594.6	47.23	5.02	8163.03	193.95	<LOD	176.97	130.2	21.37	47.57	12.71	60416.9	471.96	25244.5	442.28	10922.2	3736.52	429.23	55	109.95	3.43	124.52	22.17	2036.92	266.03	25.93	4.91	68730.7	529.27	235183	1456.49	63.36	2.8	57.01	6.4	189.83	32.63	58.28	8.24
Flambeau Mining Co. 96-1-1 core (62000119)	SDO-1	54085.7	1443.89	87.71	9.32	7327.45	187.73	<LOD	179.92	145.44	21.08	52.9	12.9	60620.6	472.98	24678.6	437.23	9978.18	3560.29	338.19	52.72	109.48	3.43	126.79	22.45	984.81	245.92	26.97	4.98	67414.2	516.87	220546	1413.86	60.09	2.75	43.53	6.11	182.58	32.94	52.1	8
Flambeau Mining Co. 96-1-1 core (62000119)	SDO-1	53219.2	1446.57	52.46	5.21	7398.42	187.74	<LOD	179.56	136.42	21.14	42.08	12.55	60825	473.64	24729.1	437.44	8616.4	3546.36	357.81	52.88	107.28	3.41	142.1	22.71	1072.61	250.3	27.19	5	66811.8	517.79	220599	1427.7	63.64	2.81	41.56	6.1	194.16	33.72	57.78	8.17
Flambeau Mining Co. 96-1-1 core (62000119)	SDO-1	53625.8	1431.44	51.64	5.1	7323.76	187.32	<LOD	179.68	142.93	20.94	41.3	12.47	61252.1	474.73	24991.6	439.95	<LOD	4996.33	353.61	52.91	110.45	3.43	126.54	22.33	1177.14	251.59	24.44	4.84	67734.8	520.52	223140	1425.65	61.74	2.77	48.98	6.23	205.25	33.26	54.78	8.05
Flambeau Mining Co. 96-1-1 core (62000119)	SDO-1	55295.3	1515.36	52.86	5.07	7237.48	182.9	<LOD	177.29	130.36	20.38	52.26	12.77	61085.8	469.72	24766	429.26	13126	3825.53	366.29	53.03	111.45	3.42	138.02	22.3	782.86	252.57	23.32	4.74	67762.7	522.35	223057	1434.95	61.81	2.76	48.2	6.18	203.09	32.83	54.43	7.96
Hi-Crush Blair PW-B1 (62000207)	SDO-1	58463.6	1534.17	51.86	5.15	7369.69	183.24	<LOD	180.01	137.67	21.14	54.29	13	60740	476.2	24948.9	433.65	9706.99	3647.36	336.14	52.85	112.19	3.47	117.89	22.3	835.19	255.94	24.52	4.86	69944.6	536.1	236212	1459.58	62.18	2.8	40.77	6.1	211.57	33.43	56.36	8.18
Hi-Crush Blair PW-B1 (62000207)	SDO-1	63424.9	1861.29	56.12	5.14	7247.65	183.72	<LOD	178.12	146.34	21.54	45.53	12.66	61930.4	477.3	26017.8	446.98	<LOD	8451.15	324.87	52.15	112.8	3.44	133.89	22.26	1624.38	288.03	22.08	4.67	73116.8	568.76	247236	1529.29	58.35	2.7	54.79	6.33	206.64	32.68	57.14	8.15
Hi-Crush Blair PW-B1 (62000207)	SDO-1	56897.9	1520.43	91.35	9.73	8332.6	191.57	<LOD	185.33	145.64	21.53	38.31	12.75	62207.6	489.8	25353.7	443.29	<LOD	5270.03	290.44	52.7	114.42	3.55	130.72	23.01	1187.3	262.16	30.18	5.25	69877.6	542.33	233611	1471.68	65.35	2.9	48.41	6.39	201.74	32.66	56.33	8.3
Hi-Crush Blair PW-B1 (62000207)	SDO-1	58980.4	1552.81	51.74	5.15	8184.54	195.52	<LOD	179.49	151.2	21.73	46.02	12.6	61785.2	473.64	25368.9	448.02	7461.97	3606.11	299.96	51.19	111.7	3.41	125.62	22.21	1372.4	263.41	27.52	4.96	69444.8	532.29	236292	1459.04	64.82	2.81	51.71	6.3	218.67	33.56	47.8	7.69
Hi-Crush Blair PW-B2 (62000208)	SDO-1	65607.1	1700.72	52.94	5.25	7320.37	181.58	<LOD	184.65	147.51	21.35	56.56	13.22	62461.3	485.13	26063.3	442.2	14866.9	4023.73	396.92	54.78	113.66	3.49	133.72	22.92	565.98	264.65	26.78	5.01	72942.3	552.87	247461	1484.36	62.04	2.8	46.75	6.3	198.63	32.41	52.58	8.15
Hi-Crush Blair PW-B2 (62000208)	SDO-1	63543.9	1611.76	56.5	5.3	7584.25	187.52	<LOD	182.13	150.01	21.75	54.72	13.07	61924.1	482.39	25629.8	444.63	<LOD	5176.72	381.26	54.26	114.96	3.5	126.75	22.56	1093.85	267.68	25.54	4.92	72404.5	552.35	246253	1487.89	62.95	2.81	53.35	6.43	203.43	33	63.5	8.5
Hi-Crush Blair PW-B2 (62000208)	SDO-1	59028.2	1602.79	55.49	5.36	7555.06	186.43	<LOD	186.87	152.77	21.34	62.24	13.68	61666	492.21	25725.7	446.75	15332.8	4014.55	342.6	54.71	116.7	3.61	141.93	23.51	818.87	261.65	23.7	4.97	69973.1	545.91	237290	1486.5	64.31	2.91	40.09	6.27	166.02	32.55	54.39	8.29
Hi-Crush Blair PW-B2 (62000208)	SDO-1	66630.4	1670.42	52.71	5.25	7898.99	190.43	<LOD	183.86	122.39	22.72	52.77	13.24	60862.9	484.63	24912.8	441.56	13247.2	3827.75	550.74	59.81	113.05	3.54	125.59	22.92	2335.84	267.35	23.86	4.94	69793.4	537.73	238401	1465.83	62.12	2.85	48.25	6.37	187.38	33.11	65.56	8.76
Hi-Crush Blair PW-B2 (62000208)	SDO-1	58564.9	1525.77	55.31	5.17	7739.55	190.12	<LOD	180.6	150.87	21.55	59.01	13.06	61561	475.49	25527.2	447.21	10864.1	3674.86	372.09	53.28	113.27	3.45	120.61	22.28	757.55	251.96	23.95	4.78	69489.1	528.09	235035	1441.57	62.12	2.77	44.79	6.14	205.11	33.39	63.26	8.35
Hi-Crush Blair PW-B2 (62000208)	SDO-1	58686.7	1556.08	49.91	5.14	8728.17	196.8	<LOD	181.47	139.34	21.4	56.56	13.1	61493.8	478.54	25317.4	440.52	10960.2	3751.9	303.34	51.69	112.36	3.46	129.59	22.59	1141.7	259.38	26.68	5	69027.8	531.94	234683	1459.04	62.91	2.81	49.6	6.32	183.31	32.61	60.64	8.35
Hi-Crush Blair PW-B4 (62000209)	SDO-1	57917.4	1582.41	53.43	5.2	7975.41	189.02	<LOD	183.03	151.71	21.75	52.31	12.96	62366.5	481.05	25551.1	441.52	10401.1	3845.88	335.56	52.69	116.28	3.5	135.26	22.75	1165.25	267.07	26.16	4.94	70030.3	541.74	235578	1476.52	62.63	2.79	41.87	6.12	185.92	32.47	53.34	8.04
Hi-Crush Blair PW-B4 (62000209)	SDO-1	55878.7	1555.72	49.74	5.21	7828.93	190.15	<LOD	180.24	142.69	21.44	55.66	12.91	61953	475.38	25774.4	448.13	6722.32	3707.33	370.56	53.07	116.46	3.47	116.95	22.13	783.53	266.64	31.99	5.2	69154.6	540.46	232328	1483.05	63.72	2.78	41.38	6.02	203.43	33.38	58.91	8.2
Hi-Crush Blair PW-B4 (62000209)	SDO-1	57834.5	1548.35	52.22	5.28	9009.2	202.65	<LOD	184.14	151.53	21.52	51.6	13.13	62152.2	486.68	25567.6	453.2	12433.3	3828.86	328.34	53.11	113.71	3.52	137.85	23.01	1121.56	257.29	27.48	5.07	69149.2	534.03	231238	1454.34	63.18	2.84	44.94	6.29	188.62	33.05	52.99	8.13
Hi-Crush Blair PW-B4 (62000209)	SDO-1	58981.7	1552.42	55.7	5.42	7990.45	192.68	<LOD	182.36	138.17	21.75	41.22	12.76	61926.5	485.11	25666.4	450.13	6008.57	3557.51	314.54	52.76	114.68	3.53	144.31	22.97	1005.4	262.44	29.41	5.18	70715.7	544.62	238527	1476.07	65.47	2.88	55.41	6.5	214.17	33.42	54.32	8.16
Hi-Crush Blair PW-B5 (62000210)	SDO-1	62128.1	1651.72	50.69	5.23	7358.12	184.25	<LOD	180.71	156.6	21.37	57.37	13.12	62172.4	479.21	25642.8	442.61	11460.2	3903.27	353.29	53.41	116.92	3.5	141.44	22.66	1317.66	270.8	30.24	5.15	71435.4	548.36	240300	1481.66	63.61	2.81	54.31	6.44	186.59	32.36	64.08	8.49
Hi-Crush Blair PW-B5 (62000210)	SDO-1	57502.5	1513.62	50.38	4.97	7480.92	188.93	275.78	119.06	157.94	21.23	52.85	12.74	60451.4	464.56	25360.4	445.2	7771.95	3561.05	289.79	50.57	111.11	3.38	137.39	22.52	713.09	254.64	23.32	4.69	69332.9	527.79	233660	1445.02	61.9	2.74	42.44	5.96	193.9	33.41	52.62	7.82
Hi-Crush Blair PW-B5 (62000210)	SDO-1	62162.4	1624.72	52.51	5.17	7505.56	189.86	<LOD	181.22	133.67	21.43	47.15	12.84	61504.3	479.37	25495.6	450.03	11275.2	3819.65	323.16	52.6	111.31	3.46	137.42	22.73	1326.77	267.19	24.7	4.89	71575.5	547.12	242617	1478.39	61.82	2.8	49.36	6.3	215.56	33.21	61.7	8.37
Hi-Crush Blair PW-B5 (62000210)	SDO-1	61785.3	1606.99	52.31	5.34	7517.62	186.24	<LOD	186.68	149.69	21.4	49.91	13.24	61338.1	490.19	25888.8	446.52	11505.6	3787.31	347.41	54.38	114.05	3.57	135.88	23.41	714.07	258.95	26.75	5.11	70921.3	546.03	240691	1479.54	62.27	2.87	38.67	6.23	205.05	32.55	50.84	8.2
Hi-Crush Blair PW-B5 (62000210)	SDO-1	65607.1	1700.72	52.94	5.25	7320.37	181.58	<LOD	184.65	147.51	21.35	56.56	13.22	62461.3	485.13	26063.3	442.2	14866.9	4023.73	396.92	54.78	113.66	3.49	133.72	22.92	565.98	264.65	26.78	5.01	72942.3	552.87	247461	1484.36	62.04	2.8	46.75	6.3	198.63	32.41	52.58	8.15
Hi-Crush Blair PW-B6 (62000211)	SDO-1	59009.7	1575.85	51.83	5.21	8323.02	192.38	<LOD	180.86	148.52	21.09	63.19	13.31	61968.1	478.67	25612.8	441.07	10982.5	3801.05	373.05	53.92	114.06	3.48	146.57	22.8	968.74	261.64	28.31	5.05	70344	539.25	236616	1464.64	61.66	2.77	44.87	6.17	178.86	32.4	61.88	8.39
Hi-Crush Blair PW-B6 (62000211)	SDO-1	60923.5	1698.08	54.14	5.29	7949.04	190.13	<LOD	185.94	142.44	21.33	54.69	13.37	61839.4	491.13	25852.9	448.08	13576.7	4142.14	332.9	54.12	113.79	3.56	132.11	23.17	1203.59	278.86	23.24	4.92	71182.3	563.91	240085	1527.55	62.99	2.87	46.79	6.39	188.05	32.26	51.8	8.18
Hi-Crush Blair PW-B6 (62000211)	SDO-1	60121.1	1575.03	49.48	5.14	7692.05	188.81	<LOD	183.05	153.56	21.63	52.13	13.04	62142.8	483	26436.1	454.33	6871.29	3614.47	369.96	53.93	116.95	3.53	133.32	22.79	1229.94	263.84	26.84	5	70755.5	542.69	237135	1467.23	60.04	2.76	45.46	6.27	192.38	32.69	55.61	8.2
Hi-Crush Blair PW-B6 (62000211)	SDO-1	65844.4	1670.6	57.2	5.15	7695.64	188.28	<LOD	176.37	152.46	21.69	51.8	12.72	61264.4	468.95	25398.6	441.01	10054.5	3761.1	444.99	54.87	110.19	3.38	143.23	22.31	2211.79	273.63	23.26	4.71	71158	539.76	242960	1465.88	61.12	2.72	51.19	6.22	203.18	33.21	62.63	8.28
Independence City Test Hole for Well #2 (62000114)	SDO-1	54537	1468.91	46.15	5.09	7877.2	191.46	<LOD	179.69	143.53	21.18	57.3	13.08	61515	475.35	25154.8	443.01	9135.45	3597.52	361.86	53.41	114.59	3.48	138.01	22.56	1250.18	253.03	29.8	5.09	67150.5	516.76	225102	1429.71	64.12	2.82	46.84	6.17	203.19	33.31	57.79	8.23
Independence City Test Hole for Well #2 (62000114)	SDO-1	58889	1559.2	49.64	5.14	8377.88	193.54	<LOD	178.84	139.12	20.84	54.62	13.09	61143.3	478.34	24466.3	429.62	10549.7	3717.05	344.44	53.3	112.96	3.48	146.95	22.7	1385.27	261.65	26.54	4.95	68167.4	529.23	234906	1465.73	61.33	2.79	57.78	6.49	213.29	32.71	56.31	8.24
Independence City Test Hole for Well #2 (62000114)	SDO-1	54226.6	1532.72	101.04	9.73	8101.4	188.75	<LOD	182.58	125.17	21.12	58.74	13.24	61675.4	481.04	24802.9	432.74	11092.4	3854.05	343.19	53.4	116.55	3.53	136.13	22.84	1167.84	262.35	26.72	5	66478	527.4	223174	1468.03	64.69	2.85	46.64	6.23	216.53	32.31	54.69	8.14
Independence City Test Hole for Well #2 (62000114)	SDO-1	57551.2	1547.5	53.73	5.17	8322.23	192.64	<LOD	180.49	149.93	20.63	39.81	12.71	60909.4	479.88	24600.1	431.34	15231.2	3901.66	322.93	53	110.3	3.47	159.76	23.21	1655.6	259.71	21.96	4.75	67540.1	525.42	230216	1453.07	62.66	2.83	46.83	6.26	215.79	32.46	49.83	8.01
Independence City Well #3 (62000137)	SDO-1	55244.3	1486.84	51.74	5.01	7494.53	189.24	<LOD	177.32	142.78	21.09	49.34	12.63	61166.8	470.19	24587	435.13	14441.3	3797.1	339.76	52.07	111.54	3.41	124.44	21.99	1064.82	248.92	22.39	4.68	67459.7	516.69	222622	1415.69	60.17	2.72	51.16	6.24	201.73	33.41	50.55	7.84
Independence City Well #3 (62000137)	SDO-1	55527.1	1453.49	52.95	5.14	7345.17	186.06	<LOD	177.4	140.47	20.8	55.5	12.92	60562.4	470.95	24836.3	433.52	7078.54	3425.5	329.64	51.99	111.08	3.43	125.92	22.16	868.34	246.84	24.77	4.83	67706	518.22	224444	1419.29	60.88	2.75	42.65	6.07	204.06	33.02	52.41	7.99
Independence City Well #3 (62000137)	SDO-1	54582.6	1436.97	55.02	5.23	7049.08	181.58	<LOD	179.27	126.52	20.82	45.92	12.68	60700.4	473.7	24952.2	430.78	5389.31	3352.75	361.18	52.84	108.58	3.43	132.01	22.48	1047.53	248.41	25.13	4.89	68006.1	520.15	223565	1421.15	60.82	2.77	50.13	6.3	175.48	32.58	50.16	7.92
Independence City Well #3 (62000137)	SDO-1	52476.9	1505.05	54.84	5.31	7190.32	188.4	<LOD	184.14	139.45	20.95	47.42	12.93	60926.2	481.82	24706.6	441.56	7253.2	3657.41	356.37	54.06	110.98	3.5	127.45	22.92	963.44	262.58	24.7	4.98	66313.4	533.21	219731	1480.52	62.27	2.84	46.84	6.34	213.83	34.03	54.97	8.24
Kulig Quarry core (62000231)	SDO-1	54321.4	1451.82	54.7	5.26	7525.84	185.43	205.83	122.75	156.99	20.68	52.4	13.05	60982.5	482.1	24648.1	430.11	7446.22	3479.87	343.92	53.6	113.41	3.53	115.27	22.67	677.35	246.72	23.79	4.9	67627	522.47	223004	1432.36	63.32	2.85	33.26	5.95	188.67	33.11	48.83	7.94
Kulig Quarry core (62000231)	SDO-1	57890.1	1512.87	49.67	5.01	7713.78	191.44	<LOD	175.27	150.64	21.2	48.54	12.51	60738	464.62	24799.7	436.13	8275.59	3549.73	327.27	51.31	110.24	3.37	138.55	22.08	1216.96	255.37	25.99	4.83	68684.5	523.18	229802	1432.38	61.87	2.73	45.42	6.09	176.08	33.14	55.17	7.83
Kulig Quarry core (62000231)	SDO-1	55786.3	1534.45	58.04	5.22	7451.49	185.25	<LOD	180.31	146.16	21.49	50.72	12.8	61997.4	474.64	25057.7	436.9	6235.43	3621.63	371.01	53.51	116.83	3.48	137.72	22.5	1257.89	264.57	23.25	4.74	69371.4	537.61	225051	1457.9	64.47	2.81	43.66	6.13	197.52	32.77	53.75	8.04
Kulig Quarry core (62000231)	SDO-1	55526.9	1543.64	51.91	5.08	7199.94	185.76	<LOD	178.24	139.32	21.25	57.45	12.87	61970.5	472.41	25344.3	442.15	6850.73	3684.14	350.56	52.07	116.07	3.45	137.67	22.28	1050.6	265.41	26.2	4.85	69638	541.83	225483	1464.78	63.08	2.75	43.3	6.01	211.11	33.11	53.98	7.94
Kulig Quarry core (62000231)	SDO-1	59614.3	1541.1	51.89	5.06	7621.69	188.51	<LOD	177.05	151.03	20.87	58.54	13	61110.9	471.92	24691	431.22	16824.8	3860.27	338.81	52.16	110.31	3.41	129.04	22.07	1507.92	252.22	22.96	4.74	69244.2	520.94	231645	1416.66	60.15	2.74	55.86	6.36	191.79	32.55	55.16	8.05
Kulig Quarry core (62000231)	SDO-1	59628.3	1536.05	47.85	5.08	7617.07	189.49	<LOD	177.23	150.7	21.03	47.23	12.68	60361.2	469.85	24982.6	434.81	7786.14	3519.24	360.57	52.93	108.87	3.4	157.52	22.82	1306.31	256.68	28.22	5.02	68825.2	527.38	231690	1443.69	59.82	2.73	54.71	6.34	182.48	32.86	52.45	8
Kulig Quarry core (62000231)	SDO-1	53041.2	1540.71	50.18	5.08	7383.93	187.57	<LOD	177.79	139.99	20.84	48.8	12.63	60494.7	467.99	24281.2	430.79	<LOD	7407.18	345.91	52.3	109.67	3.39	136.41	22.38	877.1	254.02	26.29	4.9	67646.6	524.13	224326	1442.97	59.43	2.71	44.02	6.04	194.79	33.13	52.41	7.9
Kulig Quarry core (62000231)	SDO-1	56945.2	1568.2	50.15	4.94	7480.99	187.27	190.57	117.45	142.87	20.72	42.83	12.23	60617.1	461.71	25021.8	433.25	10486.8	3817.71	387.86	52.64	113.11	3.38	122.15	21.88	1009.69	263.57	24.19	4.7	68747	532.98	227191	1458.61	60.05	2.68	47.07	6.06	205	33.66	53.45	7.82
Kulig Quarry core (62000231)	SDO-1	56521.8	1498.91	99.01	9.61	7326.21	188.32	<LOD	181.45	134.45	21.29	59.76	13.28	61125.5	480.49	25124.1	441.03	11092.9	3668.43	335.31	53.27	111.21	3.49	139.93	22.85	947.79	250.02	26.14	4.97	68986.8	529.81	225045	1431.17	62.3	2.82	44.28	6.23	216.26	34.24	56.84	8.29
Kulig Quarry core (62000231)	SDO-1	56268.6	1488.67	50.41	5.12	7242.02	186.84	<LOD	181.45	132.31	21.26	53.35	13.03	61373.7	479.22	25005.1	439.3	8857.4	3571.73	292.8	52.06	114.36	3.5	140.38	22.79	826.67	250.02	24.35	4.88	68815.9	528.57	225974	1433.97	63.39	2.83	44.72	6.26	205.79	33.76	49.47	7.9
Land O’Lakes Creamery Well (62000024)	SDO-1	58403.1	1530.99	51.67	5.29	8552.37	195.32	238.86	126.74	160.72	21.62	46.26	13.23	62358.3	496.59	25825.2	450.22	6281.4	3534.26	319.92	53.88	113.65	3.58	145.39	23.84	781.42	255.77	25.03	5.03	69814.5	540.13	234376	1467.1	64.82	2.92	45.2	6.41	205.21	32.86	53.87	8.33
Land O’Lakes Creamery Well (62000024)	SDO-1	58686.7	1556.08	49.91	5.14	8728.17	196.8	<LOD	181.47	139.34	21.4	56.56	13.1	61493.8	478.54	25317.4	440.52	10960.2	3751.9	303.34	51.69	112.36	3.46	129.59	22.59	1141.7	259.38	26.68	5	69027.8	531.94	234683	1459.04	62.91	2.81	49.6	6.32	183.31	32.61	60.64	8.35
Trempealeau County Hospital Well #5 (62000028)	SDO-1	59739.3	1584.09	47.86	5.04	8431.69	197.28	<LOD	177.64	140.36	21.36	49.97	12.81	61251.6	474.32	24924.5	440.53	10548.8	3768.7	336.02	52.48	109.83	3.41	135.38	22.29	1544.04	267.8	25.91	4.9	70009.3	537.29	241184	1473.31	61.66	2.77	57.45	6.46	187.65	32.78	53.43	8.06
Trempealeau County Hospital Well #5 (62000028)	SDO-1	62510.9	1632.24	55.23	5.29	8304.2	190.95	<LOD	179.75	136.41	20.72	53.79	13.17	61000.7	482.07	24604.4	426.16	16543.8	3984.36	305.63	52.75	108.76	3.47	142.23	22.74	1568.95	263.75	23.78	4.9	69323.6	534.26	240347	1470.7	62.61	2.85	60.85	6.65	224.81	32.04	54.88	8.24
Trempealeau County Hospital Well #5 (62000028)	SDO-1	54773.2	1461.15	54.92	5.24	8814.83	195.75	<LOD	180.8	138.55	20.9	45.67	12.81	60871.5	478.07	25040.1	434.63	5194.47	3405.63	324.68	52.77	110.32	3.47	131.18	22.67	1357.77	255.22	23.79	4.85	66197.4	515.33	227443	1444.48	65.63	2.87	44.07	6.18	191.39	32.51	60.72	8.39
Trempealeau County Hospital Well #5 (62000028)	SDO-1	60011.7	1655.38	50.56	5.11	8683.61	193.41	<LOD	176.28	140.72	20.89	48.95	12.58	61530.3	468.32	24941	432.21	10283.6	3938.1	320.46	51.18	113.73	3.41	120.46	21.79	1118.8	275.67	29	4.99	68925.1	541.07	238624	1502.17	64.69	2.78	51.28	6.22	224.71	32.3	61.63	8.24
Whitehall City Sewage Treatment Plant Well (62000065)	SDO-1	60227.6	1581.87	55.65	5.18	10150.7	440.23	<LOD	177.56	151.42	20.51	45.91	12.57	61195.4	471.97	24607.3	423.44	7618.54	3628.43	358.04	52.77	111.21	3.41	129.85	22.14	1647.86	267.43	24.34	4.82	68500.4	529.9	237161	1468.91	62.55	2.77	56.47	6.35	217.63	32.16	57.54	8.08
Whitehall City Sewage Treatment Plant Well (62000065)	SDO-1	57104.8	1487.12	49.39	5.08	9044.51	203.12	<LOD	177.67	145.31	21.48	45.25	12.65	60279.8	473.33	24604.1	435.06	<LOD	5027.43	329.3	52.46	110.45	3.45	123.2	22.2	1408.36	256.88	25.13	4.88	65995.2	515	232475	1454.87	62.44	2.8	55.73	6.39	205.96	32.85	48.63	7.9
Whitehall City Sewage Treatment Plant Well (62000065)	SDO-1	58608.7	1537.03	53.07	5.13	9193.6	202.65	<LOD	176.67	138.26	20.9	47.88	12.71	60901.9	471.56	24499.4	434.4	9664.31	3636.55	401.4	54.2	112.21	3.44	138.39	22.3	1512.18	260.75	24.21	4.82	66503.1	515.5	238121	1459.99	64.34	2.81	52.94	6.34	202.32	32.71	57.58	8.2
Whitehall City Well #2 (62000023)	SDO-1	58399.3	1538.91	99.5	9.86	8672.8	195.38	<LOD	187.71	135.45	21.39	56	13.37	62227.8	491.23	25320.9	442.75	5601.13	3529.67	339.95	54.25	114.3	3.56	119.91	23.02	1145.85	261.19	28.84	5.21	70097	541.88	235126	1470.61	63.9	2.88	48.68	6.39	195.46	32.98	58.89	8.48
Whitehall City Well #2 (62000023)	SDO-1	63466.7	1638.28	54.69	5.33	8156.23	191.9	<LOD	187.95	157.83	21.64	46.45	13.27	62486.1	497.24	25901.3	450.31	8824.82	3732.19	330.13	54.45	115.29	3.6	155.32	23.79	1236.96	267.57	22.42	4.92	72098.6	554.81	245299	1492.69	67.17	2.97	51.24	6.54	206.04	32.71	62.39	8.61
Whitehall City Well (62000022)	SDO-1	61235.7	1593.69	50.77	5.22	8945.5	199.17	<LOD	181.64	149.74	21.02	57.51	13.34	61718.1	486.89	24881.8	438.87	9224.47	3684.32	381.4	54.94	112.91	3.52	139.59	22.84	1396.12	263.8	25.53	5.01	69178.9	536.02	238663	1474.59	64.36	2.88	57.54	6.59	245.15	32.87	51.6	8.14
Whitehall City Well (62000022)	SDO-1	56310.2	1512.76	48.93	5.16	8243.78	192.11	<LOD	185.07	151.65	21.38	43.33	12.96	61730.8	488.94	25321.5	442.13	7372.35	3588.93	383.82	55.06	114.77	3.56	141.87	23.27	1182.95	259.71	24.71	4.97	68793.4	536.24	232212	1467.88	62.89	2.86	44.54	6.31	209.6	32.67	64.42	8.63
Whitehall City Well (62000022)	SDO-1	63495.5	1680.49	56.22	5.36	11831.1	482.41	<LOD	182.09	152.01	21.72	37.52	12.8	61996.9	490.98	25236.4	444.75	15534.5	4061.77	323.12	53.74	115.24	3.57	162.92	23.31	1708.33	271.17	23.67	4.94	70388.6	545.89	241569	1488.27	65.5	2.92	64.95	6.79	243.82	33.16	56.99	8.32
Whitehall City Well (62000022)	SDO-1	54806.3	1488.65	51.09	5.17	8670.97	194.74	<LOD	181.25	151.6	20.95	53.61	13.02	61210.9	477.57	24775.7	433.86	11901.4	3736.97	357.31	53.67	112.59	3.48	126.83	22.56	1057.54	252.07	26.06	4.96	66950.2	518.43	224666	1436.74	61.03	2.78	39.79	6.1	195.67	32.61	59	8.27
Whitehall Test Hole #2 (62000018)	SDO-1	59362.3	1581.28	54.85	5.21	8374.01	194.97	<LOD	180.8	149.56	21.25	49.24	12.94	62242.9	481.34	25783.7	448.97	7982.04	3700.68	377.78	54.18	117.13	3.51	156.72	22.97	1451.38	267.99	24.04	4.86	69953.6	540.09	238282	1476.62	65.65	2.86	54.64	6.45	229.24	32.95	58.18	8.23
Whitehall Test Hole #2 (62000018)	SDO-1	60489.1	1769.53	53.61	5.23	8516.77	189.29	<LOD	181.38	128.73	21.12	41.01	12.87	61928.3	485.89	25106.9	431.18	11324.2	4258.85	376.48	54.46	115.21	3.53	175.9	23.52	1538.5	297.19	23.8	4.87	69543.1	569.25	240818	1576.33	62.98	2.84	53.15	6.44	208.9	31.45	50.87	8.03
Whitehall Test Hole #2 (62000018)	SDO-1	55612.2	1507.61	58.67	5.32	8041.23	188.81	<LOD	185.21	145.59	21.52	45.55	13.02	62363.7	489.19	25574.9	442.6	9554.17	3698.64	381	54.85	115.24	3.55	148.55	23.32	1091.17	256.29	21.3	4.76	68348.5	530.99	227546	1450.6	64.95	2.89	53.23	6.54	209.18	32.93	56.74	8.33
Whitehall Test Hole #2 (62000018)	SDO-1	68550.1	1830.11	55.42	5.32	10086.9	450.86	<LOD	180.22	490.35	24.87	50.58	13.09	61347.4	478.47	24279.7	439.83	21914.5	4461.66	869.08	68.09	116.34	3.52	167.09	23.27	3251.48	287.98	26.47	5.05	68799.5	541.93	235604	1492.9	69.24	2.94	64.53	6.73	381.22	41.12	60.62	8.47
Winn Bay (Preferred) Sand Well (62000147)	SDO-1	53704.6	1440.23	50.14	5.24	8288.5	194.95	<LOD	182.1	135.95	21.88	48.92	12.94	61588	479.88	25016.8	444.98	5717	3427.82	389.46	54.62	112.5	3.47	146.41	23	1255.78	251.9	30.17	5.16	66243.6	515.37	223604	1431.49	63.65	2.83	47.99	6.29	203.77	33.5	54.9	8.16
Winn Bay (Preferred) Sand Well (62000147)	SDO-1	59947.5	1615.42	49.34	5.21	8717.4	194.54	<LOD	181.36	153.5	21.13	39.5	12.62	62686.3	484.87	25426.6	436.98	13125.2	3943.11	373.19	54.05	117.13	3.52	147.88	22.78	1482.29	267.3	29.7	5.14	68643.5	534	236034	1474.94	63.13	2.82	60.72	6.61	207.98	32.28	63.23	8.48
Winn Bay (Preferred) Sand Well (62000147)	SDO-1	54113.6	1464.84	52.83	5.09	8175.23	192.06	<LOD	179.18	136.84	20.82	54.72	12.85	60929.1	468.2	24667.4	434.18	9166.82	3596.66	310.16	51.37	115.32	3.45	128.92	22.35	1204.97	252.6	24.4	4.79	66404.1	511.5	223517	1425.24	62.41	2.76	51	6.23	198.39	32.78	52.62	7.94
Winn Bay (Preferred) Sand Well (62000147)	SDO-1	59739.3	1584.09	47.86	5.04	8431.69	197.28	<LOD	177.64	140.36	21.36	49.97	12.81	61251.6	474.32	24924.5	440.53	10548.8	3768.7	336.02	52.48	109.83	3.41	135.38	22.29	1544.04	267.8	25.91	4.9	70009.3	537.29	241184	1473.31	61.66	2.77	57.45	6.46	187.65	32.78	53.43	8.06
	SAMPLE	Al (ppm)	Al Error (2σ)	As (ppm)	As Error (2σ)	Ca (ppm)	Ca Error (2σ)	Co (ppm)	Co Error (2σ)	Cr (ppm)	Cr Error (2σ)	Cu (ppm)	Cu Error (2σ)	Fe (ppm)	Fe Error (2σ)	K (ppm)	K Error (2σ)	Mg (ppm)	Mg Error (2σ)	Mn (ppm)	Mn Error (2σ)	Mo (ppm)	Mo Error (2σ)	Ni (ppm)	Ni Error (2σ)	P (ppm)	P Error (2σ)	Pb (ppm)	Pb Error (2σ)	S (ppm)	S Error (2σ)	Si (ppm)	Si Error (2σ)	Sr (ppm)	Sr Error (2σ)	U (ppm)	U Error (2σ)	V (ppm)	V Error (2σ)	Zn (ppm)	Zn Error (2σ)
	Minimum	52476.9	1431.44	46.15	4.94	7049.08	181.58	190.57	117.45	122.39	20.38	37.52	12.23	60279.8	461.71	24279.7	423.44	5194.47	3352.75	288.65	50.57	107.28	3.37	115.27	21.79	565.98	245.92	21.1	4.67	65995.2	511.28	219731	1413.86	58.35	2.68	33.26	5.95	166.02	31.45	47.8	7.69
	Maximum	68550.1	1861.29	101.04	9.86	11831.1	482.41	275.78	187.95	490.35	24.87	65.66	13.68	62686.3	497.24	26436.1	454.33	21914.5	8451.15	869.08	68.09	117.13	3.61	175.9	23.84	3251.48	297.19	31.99	5.27	73116.8	569.25	247461	1576.33	69.24	2.97	64.95	6.79	381.22	41.12	70.35	8.76
	Mean	58651.2	1564.45	55.5958	5.51229	8166.16	209.948	227.76	178.025	152.371	21.3267	50.9295	12.9445	61445.6	478.919	25141.8	439.546	10260.2	3957.87	364.038	53.6867	112.97	3.47855	136.342	22.681	1244.16	261.772	25.7601	4.93916	69053.3	533.999	233449	1463.16	63.0302	2.81482	49.5695	6.31048	205.916	33.0802	56.1222	8.18542
	Std Dev	3540.09	88.5025	11.4233	1.17124	871.011	68.6465	37.8292	13.1366	54.0611	0.670262	6.25702	0.273889	604.437	7.5426	477.165	6.81311	3434.39	772.782	88.3822	2.62355	2.42101	0.0575545	12.4934	0.447395	464.799	9.89712	2.47237	0.14028	1681.62	12.5837	7066.68	27.0717	1.95324	0.05923	6.36442	0.174019	31.6053	1.35527	4.53575	0.2109
	%Rel Std Dev	6.03584	5.6571	20.547	21.2479	10.6661	32.6969	16.6092	7.37909	35.48	3.14282	12.2856	2.11588	0.983694	1.57492	1.8979	1.55003	33.4728	19.5252	24.2783	4.88677	2.14306	1.65455	9.16328	1.97256	37.3585	3.78081	9.59766	2.84017	2.43525	2.35651	3.02708	1.85022	3.09889	2.10422	12.8394	2.75762	15.3486	4.09692	8.08192	2.57653
	Accepted	32470.2	4600	68.5	17.2	7504.31	940	46.8	12.6	66.4	15.2	60.2	19.2	32663.4	4200	13905	1220	9286.84	760	325.27	100	134	42	99.5	19.8	240.04	140	27.9	10.4	53500	8800	230357	12600	75.1	22	48.8	6.5	160	42	64.1	13.8
	% Error Mean	80.6312	-65.9902	-18.8383	-67.9518	8.81955	-77.6651	386.667	1312.9	129.474	40.3075	-15.3995	-32.5809	88.1175	-88.5972	80.811	-63.9716	10.4816	420.772	11.9187	-46.3133	-15.6941	-91.7177	37.0275	14.5503	418.313	86.9801	-7.66982	-52.5081	29.0717	-93.9318	1.34208	-88.3876	-16.0716	-87.2054	1.57688	-2.91566	28.6975	-21.2375	-12.4459	-40.6854
Well being analyzed by pXRF when standard was run	SAMPLE	Al (ppm)	Al Error (2σ)	As (ppm)	As Error (2σ)	Ca (ppm)	Ca Error (2σ)	Co (ppm)	Co Error (2σ)	Cr (ppm)	Cr Error (2σ)	Cu (ppm)	Cu Error (2σ)	Fe (ppm)	Fe Error (2σ)	K (ppm)	K Error (2σ)	Mg (ppm)	Mg Error (2σ)	Mn (ppm)	Mn Error (2σ)	Mo (ppm)	Mo Error (2σ)	Ni (ppm)	Ni Error (2σ)	P (ppm)	P Error (2σ)	Pb (ppm)	Pb Error (2σ)	S (ppm)	S Error (2σ)	Si (ppm)	Si Error (2σ)	Sr (ppm)	Sr Error (2σ)	U (ppm)	U Error (2σ)	V (ppm)	V Error (2σ)	Zn (ppm)	Zn Error (2σ)
Associated Milk Producer, Inc. Well #3 (62000026)	SRM-1d	2517.95	1165.1	<LOD	3.94	457134	2484.21	72.66	28.74	<LOD	14.88	<LOD	18.26	1467.66	62.78	1486.55	147.43	<LOD	13598.7	336.87	49.29	2.94	1.95	121.58	22.51	<LOD	254.87	<LOD	5.27	1216.92	117.39	23042.4	743.26	221.36	5	<LOD	5.3	<LOD	15.87	30.88	7.41
Associated Milk Producer, Inc. Well #3 (62000026)	SRM-1d	3320.31	1225.18	<LOD	3.98	462951	2561.39	52.33	28.9	<LOD	15.16	<LOD	19.29	1551.8	65.02	1523.04	147.46	<LOD	20675.5	273.73	47.84	<LOD	2.95	119.4	22.79	<LOD	254.5	<LOD	5.06	1256.06	119.98	18374.1	687.76	222.45	5.08	<LOD	5.62	<LOD	17.06	37.75	7.79
Blair City Test Hole #1-76 (62000070)	SRM-1d	2396.96	1170.08	<LOD	4.01	462768	2534.36	53.93	28.55	<LOD	15.2	<LOD	18.85	1506.35	63.95	1377.29	146.25	<LOD	16847.2	327.4	49.33	3.23	1.97	107.51	22.4	<LOD	254.34	<LOD	5.36	1128.96	115.55	19123.2	687.18	222.32	5.05	<LOD	5.42	<LOD	15.06	33.21	7.62
Blair City Test Hole #1-76 (62000070)	SRM-1d	3461.13	1196.06	<LOD	3.92	463385	2485.06	46.79	28.76	<LOD	15.2	<LOD	18.94	1611.24	65.57	1530.93	144.82	<LOD	10085.4	327.15	48.74	3.72	1.96	121.39	22.63	<LOD	246.24	<LOD	5.11	1176.07	115.14	21310.1	715.17	223.1	5.05	<LOD	5.52	<LOD	15.87	22.04	7.11
Blair City Well #3 (62000007)	SRM-1d	2780.25	1206.16	<LOD	4.16	456974	2549.41	72.97	29.56	<LOD	15.43	<LOD	19.85	1487.15	64.61	1400.08	153.74	<LOD	11709.5	315.44	49.87	3.98	2.02	121.99	23.14	<LOD	270.99	5.95	3.77	1149.11	119.82	19016.7	693.01	223	5.14	<LOD	5.67	<LOD	14.95	24.08	7.21
Blair City Well #3 (62000007)	SRM-1d	4224.52	1259.48	<LOD	4.07	460114	2517.22	<LOD	42.51	<LOD	14.95	<LOD	19.38	1557.53	64.88	1202.87	147.42	<LOD	11096.8	312.04	48.89	3.62	1.98	119.76	22.7	<LOD	246.99	<LOD	5.19	1239.63	120.78	19727	703.11	226.64	5.1	<LOD	5.47	<LOD	15.7	41.24	7.99
Blair City Well #4 (62000045)	SRM-1d	< LOD	1857.72	< LOD	4.06	453961	2511.5	< LOD	41.91	< LOD	15.24	25.08	13.12	1490.53	63.54	1349.65	150.75	17584.9	9674.62	309.84	48.51	< LOD	3.74	104.81	22.29	< LOD	273.04	< LOD	5.16	985.01	118.33	17203.7	680.3	225.21	5.08	< LOD	5.57	< LOD	15.64	42.83	7.98
Blair City Well #4 (62000045)	SRM-1d	2297.87	1128.29	< LOD	4	454472	2549.37	66.5	29.15	< LOD	15.13	< LOD	19.14	1508.74	64.36	1456.58	151.05	< LOD	19981.4	320.74	49.33	3.97	1.99	92.03	22.19	< LOD	243.03	< LOD	5.15	956.27	110.15	17340.9	640.59	219.2	5.05	< LOD	5.41	< LOD	15.9	25.25	7.29
Blair City Well #4 (62000045)	SRM-1d	3574.15	1232.43	< LOD	4.21	456369	2508.24	77.87	29.22	< LOD	15.47	< LOD	18.77	1453.69	63.32	1385.36	148.2	< LOD	13336.2	327.36	49.45	5.02	2.01	106.76	22.51	< LOD	261.54	< LOD	5.58	987.53	116.03	16795.5	664.55	223.8	5.09	< LOD	5.45	147.73	26.68	25.96	7.21
Blair City Well #4 (62000045)	SRM-1d	3574.28	1268	< LOD	3.95	458502	2584.54	47.83	28.46	< LOD	15.37	< LOD	19.42	1503.8	64.24	1281.19	151.26	< LOD	22002.4	355.22	50.22	3.07	1.98	112.91	22.63	< LOD	261.83	< LOD	5.09	1198.27	122.78	19159.7	707.37	222.5	5.08	< LOD	5.56	< LOD	15.19	25.85	7.23
Blair City Well #5 (62000068)	SRM-1d	2905.2	1241.41	<LOD	4.05	460646	2557.05	58.27	29.52	<LOD	15.06	<LOD	19.85	1569.38	66.19	1411.55	153.1	<LOD	12017.5	343.22	50.5	<LOD	2.97	125.9	23.29	<LOD	272.44	<LOD	5.19	985.26	118.46	19344.5	709.51	226.96	5.19	<LOD	5.86	<LOD	15.72	36.13	7.83
Blair City Well #5 (62000068)	SRM-1d	3974.83	1233.06	<LOD	4.15	459319	2539.84	57.15	29.62	<LOD	15.1	25.7	13.44	1583.66	66.54	1527.37	149.18	13875.3	8889.17	307.19	49.67	<LOD	3	120.15	23.12	<LOD	251.67	<LOD	5.53	1203.02	114.57	22098.1	714.88	224.75	5.18	<LOD	5.46	<LOD	16.17	31.52	7.67
Blair City Well #5 (62000068)	SRM-1d	3651.72	1235.24	<LOD	4.11	460223	2476.79	63.5	28.35	<LOD	14.58	<LOD	18.52	1515.94	62.83	1413.36	146.25	<LOD	13938.9	312.78	47.75	<LOD	2.87	122.83	22.3	<LOD	271.98	6.28	3.72	1244.26	120.24	21153.5	729.52	222.3	4.95	<LOD	5.37	<LOD	15.45	21.15	6.94
Blair City Well #6 (62000109)	SRM-1d	2781.33	1207.32	<LOD	4.21	461073	2501.64	56.02	28.74	44.96	24.94	<LOD	19.22	1532.87	64.36	12646.7	427.11	<LOD	11166.7	320.69	49.09	3.58	1.96	106.96	22.44	<LOD	272.77	<LOD	5.47	1543.29	126.27	19531.1	702.21	225.59	5.08	8.57	3.97	75.93	29.25	25.46	7.29
Blair City Well #6 (62000109)	SRM-1d	3293.71	1238.01	<LOD	4.13	466956	2525.29	52.85	28.13	<LOD	14.8	<LOD	18.85	1511.16	63.06	1471.36	147.46	<LOD	18781.1	297.46	47.42	<LOD	2.89	120.73	22.39	<LOD	261.27	<LOD	5.29	1215.54	119.74	19024.8	700.74	224.23	5	<LOD	5.43	<LOD	15.81	34.71	7.51
Flambeau Mining Co. 96-1-1 core (62000119)	SRM-1d	2218.45	1155.24	<LOD	4.04	450606	2500.54	62.77	28.71	<LOD	15.26	19.57	13.03	1444.46	63.35	1327.35	150.71	<LOD	11349.4	371.48	50.55	3.38	1.98	130.22	23	<LOD	249.93	<LOD	5.3	988.52	114.75	17508.4	664.45	223.42	5.09	<LOD	5.43	<LOD	16.48	28.24	7.29
Flambeau Mining Co. 96-1-1 core (62000119)	SRM-1d	3478.07	1172.41	4.88	2.76	450907	2504.56	56.37	28.88	<LOD	14.95	<LOD	19.37	1506.87	64.47	1326.65	149.31	<LOD	10931.6	298.22	48.51	<LOD	2.97	92.6	22.21	<LOD	240.47	<LOD	5.13	1069.71	113.55	17298.9	645.38	219.84	5.07	<LOD	5.52	<LOD	15.79	19.46	7
Flambeau Mining Co. 96-1-1 core (62000119)	SRM-1d	2816.35	1179.93	<LOD	3.81	450647	2494.15	101.69	29.79	<LOD	15.83	25.19	13.09	1441.54	62.72	1183.81	148.44	<LOD	12263.5	294.25	48.38	3.19	1.97	109.57	22.44	<LOD	253.17	<LOD	5.17	949.86	113.98	18224.2	677.81	219.89	5.02	<LOD	5.58	<LOD	15.49	28.68	7.34
Flambeau Mining Co. 96-1-1 core (62000119)	SRM-1d	2385.44	1200.83	<LOD	3.94	449645	2476.23	79.89	29.02	<LOD	15.47	23.07	12.91	1482.33	62.87	1389.06	150.12	<LOD	13279	289.41	47.67	<LOD	2.92	114.16	22.32	<LOD	257.55	<LOD	5.37	980.14	115.66	18223.3	685.05	219.11	4.97	<LOD	5.33	<LOD	15.72	35.17	7.63
Hi-Crush Blair PW-B1 (62000207)	SRM-1d	2148.3	1206.81	<LOD	4.17	451491	2525.31	<LOD	42.5	<LOD	15.04	<LOD	19.32	1524.64	64.94	1227.47	150.55	<LOD	13537.6	340.49	50.11	<LOD	3.79	95.49	22.32	<LOD	258.16	6.99	3.85	1142.89	119.74	17277.8	665.2	220.73	5.08	<LOD	5.79	<LOD	15.82	27.32	7.35
Hi-Crush Blair PW-B1 (62000207)	SRM-1d	3723.6	1234.59	<LOD	3.82	468404	2588.6	<LOD	41.5	<LOD	15.33	<LOD	19.29	1505.11	64.46	1434.98	148.77	<LOD	18956.5	325.32	49.57	3	1.97	125.03	22.94	<LOD	257.41	<LOD	4.94	1186.05	116.91	18151.5	677.35	218.4	5.05	<LOD	5.49	<LOD	15.47	25.32	7.31
Hi-Crush Blair PW-B1 (62000207)	SRM-1d	3888.58	1256.89	<LOD	4.13	455768	2520.04	68.29	29.25	<LOD	15.84	<LOD	18.97	1535.18	64.6	1376.41	151.61	<LOD	12745.6	318.55	49.12	2.99	1.97	106.39	22.48	<LOD	260.4	<LOD	5.34	1270.13	123.35	18676.3	693.93	222.39	5.06	<LOD	5.69	<LOD	14.71	27.94	7.35
Hi-Crush Blair PW-B1 (62000207)	SRM-1d	2891.22	1110.71	<LOD	4.06	462400	2539.45	59.01	29.2	<LOD	34.66	<LOD	19.13	1577.83	65.45	1431.77	149.85	<LOD	14676	328.85	49.46	2.97	1.97	119.01	22.78	<LOD	235.59	<LOD	5.44	1198.68	110.69	18077.7	633.78	224.45	5.09	<LOD	5.43	<LOD	15.43	30.33	7.51
Hi-Crush Blair PW-B2 (62000208)	SRM-1d	3730.12	1270.33	<LOD	3.97	462677	2514.2	56.26	28.66	<LOD	15.29	<LOD	19.13	1558.44	64.27	1236.42	147.03	<LOD	14071	299.11	47.54	<LOD	3.71	128.5	22.7	<LOD	267.4	<LOD	5.22	1150.84	121.18	19214.8	706.25	223.56	5.02	<LOD	5.45	<LOD	15.59	27.95	7.29
Hi-Crush Blair PW-B2 (62000208)	SRM-1d	2777.49	1221.33	<LOD	4.09	459031	2522.01	60.54	28.4	<LOD	15.57	22.15	12.9	1494.88	63.07	1310.7	149.71	<LOD	16320	338.1	48.9	3.31	1.95	117.83	22.37	<LOD	263.95	<LOD	5.44	1091.04	119.14	19052.4	703.71	219.86	4.97	<LOD	5.3	<LOD	16.23	20.67	6.94
Hi-Crush Blair PW-B2 (62000208)	SRM-1d	2374.45	1210.74	<LOD	3.99	454474	2518.4	94.15	29.33	<LOD	15.28	22.61	12.88	1455.72	62.46	1367.21	153.49	<LOD	16349.6	343.16	49.05	<LOD	3.73	86.66	21.75	<LOD	264.11	<LOD	5.3	1108.87	121.03	18351.5	694.68	217.16	4.95	<LOD	5.34	<LOD	15.58	20.39	6.89
Hi-Crush Blair PW-B2 (62000208)	SRM-1d	3564.9	1202.47	<LOD	4.14	452606	2533.27	46.44	28.47	<LOD	15.34	<LOD	18.92	1518.97	64.42	5191.25	364.6	<LOD	16048.9	313.89	49.15	<LOD	3.77	105.87	22.42	<LOD	261.98	6	3.75	1224.76	118.5	18749	674.52	214.38	4.99	<LOD	5.71	<LOD	16.51	28.17	7.27
Hi-Crush Blair PW-B2 (62000208)	SRM-1d	2513.29	1238.78	<LOD	3.99	456272	2509.9	53.51	28.3	<LOD	15.05	<LOD	18.94	1502.1	63.3	1486.19	154.17	<LOD	12778.4	273.6	47.16	<LOD	2.93	114.5	22.39	<LOD	276.86	5.53	3.66	1138.52	123.77	18570.9	710.74	220.01	4.99	<LOD	5.28	<LOD	15.78	30.28	7.34
Hi-Crush Blair PW-B2 (62000208)	SRM-1d	3676.47	1257.29	<LOD	4.01	456790	2523.43	86.51	29.72	<LOD	14.78	23.33	13.14	1504.87	64.05	1370.7	152.44	<LOD	11577.5	288.96	48.1	<LOD	2.96	110.85	22.59	<LOD	266.13	<LOD	5.23	1202.06	122.56	19113.6	704.68	222.5	5.07	<LOD	5.48	<LOD	16.43	32.92	7.55
Hi-Crush Blair PW-B4 (62000209)	SRM-1d	2532.75	1244.28	<LOD	4.36	458559	2529.89	53.9	28.71	<LOD	15.45	<LOD	19.06	1497.84	64.24	1166.56	147.95	<LOD	12737.5	317.23	49.22	3.89	2	105.79	22.57	<LOD	264.29	5.78	3.76	1012.9	121.08	18336.6	707.32	227.71	5.14	<LOD	5.78	<LOD	15.39	21.48	7.13
Hi-Crush Blair PW-B4 (62000209)	SRM-1d	2760.76	1180.81	<LOD	4.38	450902	2547.01	<LOD	42.75	<LOD	15.15	20.17	13.15	1533.39	65.07	1356.48	154.16	<LOD	17153.6	307.72	49.16	<LOD	2.97	112.24	22.75	<LOD	263.32	7	3.89	997.35	115.27	18593.8	674.18	226.78	5.15	<LOD	5.46	<LOD	16.09	27.71	7.41
Hi-Crush Blair PW-B4 (62000209)	SRM-1d	3454.49	1240.37	<LOD	4.1	456681	2557.33	67.45	29.54	<LOD	15.23	<LOD	19.53	1538.96	65.25	1278.88	151.14	<LOD	16252.7	282	48.37	5.22	2.03	97.22	22.52	<LOD	276.41	<LOD	5.4	1163.29	120.78	18902.8	696.93	227.95	5.18	<LOD	5.74	<LOD	16.46	26.21	7.42
Hi-Crush Blair PW-B4 (62000209)	SRM-1d	3992.91	1289.94	<LOD	3.94	464313	2577.62	56.18	28.55	<LOD	14.86	<LOD	19.28	1524.54	63.83	1415.43	151.85	<LOD	21224	295.25	48.08	<LOD	3.71	113.8	22.46	<LOD	263.49	<LOD	5.29	1135.35	120.75	19410.2	714.22	223.78	5.04	<LOD	5.39	<LOD	15.27	27.04	7.28
Hi-Crush Blair PW-B5 (62000210)	SRM-1d	3731	1250.54	<LOD	4.2	461329	2570.66	<LOD	41.77	<LOD	14.81	<LOD	19.38	1483.18	63.44	1319.27	147.49	<LOD	22237.3	308.95	48.87	<LOD	3.75	121.99	22.67	<LOD	256.74	<LOD	5.42	1101.57	117.73	18429.9	689.87	223.91	5.06	<LOD	5.43	<LOD	15.71	28.89	7.36
Hi-Crush Blair PW-B5 (62000210)	SRM-1d	3072.86	1293.38	<LOD	4.03	451719	2507.74	47.34	28.02	<LOD	14.82	19.75	12.87	1494.79	63.17	1334.15	152.91	18552.5	9726.45	312.33	48.29	<LOD	3.75	125.59	22.58	<LOD	272.98	<LOD	5.22	1113.3	121.9	18484.8	698.83	221.43	5	<LOD	5.37	<LOD	14.6	29.09	7.23
Hi-Crush Blair PW-B5 (62000210)	SRM-1d	3428	1301.98	<LOD	4.17	460339	2532.29	89.14	29.73	<LOD	14.89	26.05	13.29	1475.78	63.67	1413.7	148.72	18195.4	9739.01	280.53	47.95	<LOD	3.78	116.2	22.78	<LOD	266.41	<LOD	5.56	1238.05	122.23	18603.4	697.19	225.88	5.12	<LOD	5.67	<LOD	15.32	21.14	7.07
Hi-Crush Blair PW-B5 (62000210)	SRM-1d	2497.47	1223.47	<LOD	4.1	457931	2536.01	66.75	29.58	<LOD	15.77	21.21	13.16	1576.9	65.7	1298.28	150.87	<LOD	12012	314.68	49.15	4.68	2.01	114.59	22.79	<LOD	270.41	<LOD	5.29	1190.81	122.87	18977	703.81	223.35	5.11	<LOD	5.55	<LOD	15.46	32.94	7.59
Hi-Crush Blair PW-B5 (62000210)	SRM-1d	3730.12	1270.33	<LOD	3.97	462677	2514.2	56.26	28.66	<LOD	15.29	<LOD	19.13	1558.44	64.27	1236.42	147.03	<LOD	14071	299.11	47.54	<LOD	3.71	128.5	22.7	<LOD	267.4	<LOD	5.22	1150.84	121.18	19214.8	706.25	223.56	5.02	<LOD	5.45	<LOD	15.59	27.95	7.29
Hi-Crush Blair PW-B6 (62000211)	SRM-1d	3366.3	1238.38	<LOD	4.14	457182	2560.12	76	29.56	<LOD	15.07	<LOD	19.34	1555.54	64.87	1334.82	150.25	<LOD	21010.2	330.02	49.22	4.6	1.99	120.61	22.76	<LOD	261.71	<LOD	5.53	1172.2	120.63	19461.5	704.02	225.42	5.09	<LOD	5.24	195.5	26.93	33.4	7.54
Hi-Crush Blair PW-B6 (62000211)	SRM-1d	2969.44	1245.66	<LOD	3.99	459339	2579.73	83.55	29.77	<LOD	15.29	19.91	13.12	1507.74	64.37	1511.12	152.56	<LOD	20976.4	278.98	48.11	<LOD	2.96	112.1	22.75	<LOD	273.45	<LOD	5.13	1188.05	122.72	19878.4	719.75	226.52	5.14	<LOD	5.5	<LOD	15.44	33.24	7.58
Hi-Crush Blair PW-B6 (62000211)	SRM-1d	<LOD	1838.95	<LOD	4.07	458434	2568.02	69.51	30.03	<LOD	14.91	<LOD	19.92	1569.31	66.44	1174.52	149.03	<LOD	14032.1	320.31	49.98	3.31	2.02	124.21	23.33	<LOD	264.23	<LOD	5.25	1132.64	121.41	18753.2	700.56	225.13	5.19	<LOD	5.61	<LOD	15.61	29.15	7.46
Hi-Crush Blair PW-B6 (62000211)	SRM-1d	2983.98	1236.94	<LOD	4.19	461673	2583.66	71.74	29.18	<LOD	15.15	21.67	13.03	1504.3	63.94	6939.79	381.11	<LOD	22661.5	285.31	48.12	<LOD	2.95	88.81	22.06	<LOD	264.07	6.35	3.79	1213.97	121.27	19812.6	715.6	219.85	5.03	<LOD	5.68	<LOD	15.42	23.32	7.23
Independence City Test Hole for Well #2 (62000114)	SRM-1d	2111.63	1212.39	<LOD	4.07	458456	2555.29	68.3	29.39	<LOD	14.8	<LOD	18.99	1477.7	64.53	1490.6	153.96	14248.7	9243.25	312.99	49.54	3.41	2.01	101.22	22.72	<LOD	253.49	<LOD	5.24	1049.81	116.56	18537.5	683.63	221.1	5.13	<LOD	5.7	<LOD	15.39	28.25	7.48
Independence City Test Hole for Well #2 (62000114)	SRM-1d	3640.29	1163.69	<LOD	4.03	465533	2509.22	<LOD	42.3	<LOD	15.46	<LOD	18.76	1501.89	64.03	1580.91	146.45	<LOD	12267.5	324.85	49.29	<LOD	3.74	111.12	22.52	<LOD	236.83	<LOD	5.16	1191.9	111.42	19527.4	669.57	221.2	5.05	<LOD	5.38	<LOD	15.75	37.64	7.86
Independence City Test Hole for Well #2 (62000114)	SRM-1d	1859.03	1163.98	4.42	2.76	459448	2562.84	50.79	29.24	<LOD	15.25	<LOD	19.71	1591.21	66.28	1561.21	152.56	<LOD	18283.3	354.59	50.52	3.35	2	106.89	22.73	<LOD	243.6	<LOD	5.2	887.92	112.88	19397	697.3	222.14	5.11	<LOD	5.58	<LOD	16.35	29.19	7.46
Independence City Test Hole for Well #2 (62000114)	SRM-1d	4110.4	1180.08	<LOD	4.22	461961	2521.16	62.94	28.94	72.69	22.79	<LOD	19.49	1504.67	64.12	1444.53	145.21	<LOD	15604.6	320.41	49.18	<LOD	2.94	128.09	22.91	<LOD	247.26	<LOD	5.55	1211.98	112.3	18683.2	658.51	223.26	5.08	<LOD	5.49	<LOD	16.37	27.63	7.35
Independence City Well #3 (62000137)	SRM-1d	3652.14	1216.01	<LOD	4.11	452273	2464.01	63.21	28.01	<LOD	14.95	33.42	13.17	1423.68	61.47	1363.89	148	<LOD	12042.6	295.11	47.28	4.38	1.96	110.33	22.08	<LOD	259.11	5.68	3.64	1076.48	116.84	17637	670.81	222.72	4.98	<LOD	5.5	<LOD	15.45	33.94	7.48
Independence City Well #3 (62000137)	SRM-1d	3574.15	1229.31	<LOD	4.16	454745	2532.18	73.71	29.44	<LOD	15.7	28.11	13.38	1461.35	64.13	1266.37	148.8	<LOD	11854	309.15	49.48	<LOD	2.98	87.71	22.3	<LOD	258.31	<LOD	5.64	1034.89	116.96	18203.7	684.95	221.32	5.12	<LOD	5.46	<LOD	16.19	29.2	7.51
Independence City Well #3 (62000137)	SRM-1d	2248.71	1186.05	<LOD	4.29	452385	2497.44	63.26	28.54	<LOD	15.99	<LOD	18.82	1473.1	63.03	1397.41	152.77	<LOD	12716.7	324.57	48.89	<LOD	3.72	108.67	22.27	<LOD	265.93	6.2	3.73	1134.03	120.05	18359.6	691.16	221.87	5.02	<LOD	5.43	<LOD	15.44	30.57	7.41
Independence City Well #3 (62000137)	SRM-1d	1915.19	1149.93	<LOD	3.93	452092	2511.08	74.63	28.81	<LOD	15.62	<LOD	19.09	1441.34	62.49	1299.5	148	<LOD	17750.3	281.5	47.32	3.22	1.97	100.39	22.12	<LOD	258.57	<LOD	4.99	1004.4	115.1	18212.6	678.31	218.43	4.99	<LOD	5.34	<LOD	15.56	32.71	7.44
Kulig Quarry core (62000231)	SRM-1d	<LOD	1756.25	<LOD	4.28	438082	2494.99	<LOD	41.79	<LOD	15.14	22.08	13.03	1448.37	63.13	1334.06	158.36	<LOD	12101.9	310.74	48.93	<LOD	2.96	105.54	22.36	<LOD	272.88	<LOD	5.59	857.6	118.25	17621	683.9	219.64	5.04	<LOD	5.76	<LOD	16.2	22.47	7.05
Kulig Quarry core (62000231)	SRM-1d	3530.87	1218.2	<LOD	4.15	453344	2503.87	54.89	28.38	<LOD	14.44	<LOD	18.64	1488.93	63.31	1407.94	150.87	<LOD	14949.1	279.97	47.47	3.08	1.96	137.15	22.91	<LOD	256.27	5.64	3.71	1146.84	118.45	18678.5	687.7	222.1	5.03	<LOD	5.55	<LOD	15.72	25.82	7.17
Kulig Quarry core (62000231)	SRM-1d	3781.28	1258.6	<LOD	3.96	452044	2499.01	69.16	28.94	<LOD	15.01	<LOD	18.98	1462.54	63.34	1482.08	151.1	<LOD	13443.8	298.49	48.28	<LOD	2.94	125.86	22.85	<LOD	266.09	<LOD	5.38	1152.72	118.88	19908.4	709	225.5	5.1	<LOD	5.47	<LOD	16.17	33.06	7.56
Kulig Quarry core (62000231)	SRM-1d	4200.18	1244.76	<LOD	4.02	453091	2489.86	66.68	28.71	<LOD	15.16	25.51	13.09	1481.96	63.08	1444.82	150.51	<LOD	11801.3	263.14	46.69	<LOD	3.72	129.79	22.75	<LOD	269.58	<LOD	5.47	1214.01	120.33	19461.6	704.08	218.88	4.99	<LOD	5.52	<LOD	17.19	28.83	7.33
Kulig Quarry core (62000231)	SRM-1d	2570.29	1160.48	<LOD	4.16	461381	2526.42	45.35	28.25	<LOD	15.48	<LOD	18.8	1444.52	63.57	1494.22	148.1	<LOD	11803.6	322.24	49.36	3.52	1.99	98.2	22.39	<LOD	257.1	6.03	3.76	1097.69	113.89	19625.4	692.73	220.83	5.1	<LOD	5.62	44.97	26.7	29.34	7.47
Kulig Quarry core (62000231)	SRM-1d	2758.86	1146.98	<LOD	4.12	448531	2506.17	42.78	28.1	<LOD	15.05	29	13.26	1469.17	63.52	1308.58	149.32	<LOD	15089.8	290.28	48.2	<LOD	2.95	106.74	22.39	<LOD	252.42	<LOD	5.52	1008.69	112.48	17733.2	654.43	219.64	5.05	<LOD	5.61	<LOD	16.31	22.86	7.1
Kulig Quarry core (62000231)	SRM-1d	2660.2	1227.77	4.27	2.68	450321	2503.38	67.85	28.95	<LOD	15.26	<LOD	19.33	1454.41	63.41	1401.86	149.78	<LOD	13629.5	299.3	48.64	<LOD	2.96	115	22.66	<LOD	265.32	<LOD	5.05	1010.81	117.12	17769.7	680.98	219.24	5.05	<LOD	5.32	<LOD	16.51	20.44	6.99
Kulig Quarry core (62000231)	SRM-1d	3119	1198.02	<LOD	4.05	449446	2480.32	55.13	28.3	<LOD	15.45	20.61	12.83	1488.97	63.19	1261.34	147.44	<LOD	14774.7	316.1	48.55	3.33	1.96	114.72	22.32	<LOD	259.05	<LOD	5.18	1006.72	115.9	17697.4	673.25	223.11	5.03	<LOD	5.44	<LOD	15.86	30.94	7.39
Kulig Quarry core (62000231)	SRM-1d	2337.43	1164.98	<LOD	4.05	447679	2508.98	61.57	28.59	<LOD	15.67	<LOD	19.35	1407.35	62.82	1291.29	150.5	<LOD	12938.8	321	49.47	<LOD	2.98	115.2	22.75	<LOD	251.48	<LOD	5.37	1012.36	113.29	18145.5	662.62	226.33	5.15	<LOD	5.7	<LOD	16.86	23.16	7.23
Land O’Lakes Creamery Well (62000024)	SRM-1d	2974.61	1204.21	<LOD	4.17	456399	2542.74	<LOD	42.43	<LOD	15.43	<LOD	19.61	1510.72	64.65	1248.11	154.51	<LOD	10853.7	304.72	49.14	3.72	2	103.32	22.56	<LOD	265.97	<LOD	5.47	1125.81	118.48	18643.8	679.25	225.35	5.14	<LOD	5.61	<LOD	16.2	26.47	7.31
Land O’Lakes Creamery Well (62000024)	SRM-1d	2323.42	1192.77	<LOD	4.11	453597	2579.64	51.03	28.84	<LOD	15.62	24.3	13.41	1477.61	64.62	1406.8	155.74	<LOD	17229.2	311.25	49.14	<LOD	3.01	124.95	23.22	<LOD	263.55	<LOD	5.29	1177.55	121.16	18696.2	689.7	224.69	5.17	<LOD	5.53	<LOD	16.66	27.3	7.39
Land O’Lakes Creamery Well (62000024)	SRM-1d	3676.47	1257.29	<LOD	4.01	456790	2523.43	86.51	29.72	<LOD	14.78	23.33	13.14	1504.87	64.05	1370.7	152.44	<LOD	11577.5	288.96	48.1	<LOD	2.96	110.85	22.59	<LOD	266.13	<LOD	5.23	1202.06	122.56	19113.6	704.68	222.5	5.07	<LOD	5.48	<LOD	16.43	32.92	7.55
Trempealeau County Hospital Well #5 (62000028)	SRM-1d	3488.06	1197.09	<LOD	3.95	465444	2503.99	42.55	28.35	<LOD	14.97	<LOD	18.92	1537.78	64.6	1542.78	146.1	<LOD	11983.8	344.91	49.71	4.45	1.98	112.31	22.48	<LOD	258.16	<LOD	5.17	1278.83	116.72	20267.8	700.82	221.29	5.05	<LOD	5.48	<LOD	15.73	31.03	7.47
Trempealeau County Hospital Well #5 (62000028)	SRM-1d	4097.71	1247.07	<LOD	4.2	466627	2531.73	72.87	29.42	<LOD	14.8	<LOD	19.36	1562.62	64.83	1488.57	143.53	<LOD	18187.7	319.06	48.91	<LOD	3.74	102.29	22.27	<LOD	256.09	<LOD	5.55	1189.26	116.85	19321	699.55	222.29	5.04	<LOD	5.46	<LOD	15.38	33.67	7.67
Trempealeau County Hospital Well #5 (62000028)	SRM-1d	3056.37	1252.93	<LOD	3.98	459351	2499.86	<LOD	41.77	<LOD	15.01	19.75	12.9	1573.49	64.42	1474.78	152.32	<LOD	12650.2	350.35	49.41	<LOD	3.73	126.53	22.58	<LOD	257.58	<LOD	5.15	1027.49	120.03	18378.5	704.64	228.91	5.06	<LOD	5.48	<LOD	16.27	30.04	7.42
Trempealeau County Hospital Well #5 (62000028)	SRM-1d	2517.95	1165.1	<LOD	3.94	457134	2484.21	72.66	28.74	<LOD	14.88	<LOD	18.26	1467.66	62.78	1486.55	147.43	<LOD	13598.7	336.87	49.29	2.94	1.95	121.58	22.51	<LOD	254.87	<LOD	5.27	1216.92	117.39	23042.4	743.26	221.36	5	<LOD	5.3	<LOD	15.87	30.88	7.41
Whitehall City Sewage Treatment Plant Well (62000065)	SRM-1d	3974.83	1233.06	<LOD	4.15	459319	2539.84	57.15	29.62	<LOD	15.1	25.7	13.44	1583.66	66.54	1527.37	149.18	13875.3	8889.17	307.19	49.67	<LOD	3	120.15	23.12	<LOD	251.67	<LOD	5.53	1203.02	114.57	22098.1	714.88	224.75	5.18	<LOD	5.46	<LOD	16.17	31.52	7.67
Whitehall City Sewage Treatment Plant Well (62000065)	SRM-1d	3651.72	1235.24	<LOD	4.11	460223	2476.79	63.5	28.35	<LOD	14.58	<LOD	18.52	1515.94	62.83	1413.36	146.25	<LOD	13938.9	312.78	47.75	<LOD	2.87	122.83	22.3	<LOD	271.98	6.28	3.72	1244.26	120.24	21153.5	729.52	222.3	4.95	<LOD	5.37	<LOD	15.45	21.15	6.94
Whitehall City Sewage Treatment Plant Well (62000065)	SRM-1d	575.24	329.29	<LOD	2.33	2068.33	43.78	<LOD	16.09	<LOD	9.74	<LOD	11.05	<LOD	26.85	184.96	35.64	<LOD	3608.16	<LOD	32.61	4.77	1.5	<LOD	18.58	5188.2	247.53	<LOD	3.13	<LOD	96.58	326551	1629.09	1.42	0.91	<LOD	3.22	13.87	9.2	<LOD	5.56
Whitehall City Sewage Treatment Plant Well (62000065)	SRM-1d	4433.47	1223.36	<LOD	4.09	456133	2479.81	<LOD	42.64	<LOD	15.47	<LOD	18.77	1692.31	66.89	1685.42	151.6	<LOD	11896.5	295.1	48.03	3.29	1.96	125.29	22.67	<LOD	255.66	<LOD	5.26	1235.31	116.57	28047.1	801.81	224.21	5.06	<LOD	5.71	44.71	28.34	36.44	7.73
Whitehall City Well #2 (62000023)	SRM-1d	3019.56	1132.48	<LOD	4.12	457719	2568.42	78.91	29.81	<LOD	15.41	20.23	13.08	1583.95	65.49	1414.21	153.62	<LOD	20557	375.82	50.65	4.77	2	130.1	23	<LOD	245.96	<LOD	5.44	1010.56	109.38	17587	634.34	226.22	5.1	<LOD	5.49	<LOD	15.91	29.23	7.34
Whitehall City Well #2 (62000023)	SRM-1d	2711.07	1205	<LOD	4	463022	2566.91	60.67	28.89	<LOD	15.2	<LOD	18.82	1547.3	64.48	1444.01	151.97	<LOD	19248.5	330.54	49.2	3.47	1.97	113.42	22.47	<LOD	255.45	<LOD	5.11	1266.27	120.58	19820.3	703.76	219.03	5	<LOD	5.42	<LOD	15.95	30.38	7.4
Whitehall City Well (62000022)	SRM-1d	5097.63	1320.03	<LOD	4.2	467115	2524.86	<LOD	42.09	<LOD	15.48	<LOD	18.54	1548.29	64.86	1586.95	147.47	17536.1	9458.54	332.73	49.77	3.08	1.95	111.18	22.51	<LOD	271.59	<LOD	5.6	1440.09	121.09	20138	706.4	224.71	5.09	<LOD	5.44	<LOD	16.23	27.1	7.37
Whitehall City Well (62000022)	SRM-1d	3619.17	1233.65	<LOD	4.23	456927	2535.38	49.57	29.59	<LOD	15.15	<LOD	19.37	1685.44	67.59	1501.7	155.02	<LOD	12341.8	292.83	48.37	4.47	2	109.82	22.72	<LOD	275.13	<LOD	5.44	1273.14	121.89	18535.3	687.24	230.31	5.19	<LOD	5.66	181.54	27.77	23	7.19
Whitehall City Well (62000022)	SRM-1d	4224.86	1284.66	<LOD	4.14	475434	2542.38	45.62	28.51	<LOD	15.16	<LOD	19.18	1531.12	64.68	1605.66	146.33	14295.8	9322.75	349.25	50.19	4.31	1.98	121.89	22.83	<LOD	256.6	8.66	3.91	1418.62	119.49	19119.6	687.45	224.78	5.1	<LOD	5.55	<LOD	15.52	34.71	7.72
Whitehall City Well (62000022)	SRM-1d	3617.88	1260.83	4.06	2.67	460719	2503.11	<LOD	42.4	<LOD	14.78	20.6	12.97	1556.08	64.45	1476.34	149.3	<LOD	11974.6	306.86	48.13	<LOD	2.93	117.6	22.52	<LOD	268.49	<LOD	5.03	1341.82	125.07	18934.5	705.9	224.3	5.05	<LOD	5.61	<LOD	15.08	30.34	7.41
Whitehall Test Hole #2 (62000018)	SRM-1d	3610.83	1275.03	<LOD	3.97	466316	2526.1	48.29	28.44	<LOD	15.39	<LOD	18.62	1508.45	64.14	1310.37	143.43	<LOD	13951	321.13	48.94	2.98	1.96	127.48	22.91	<LOD	253.78	<LOD	5.24	1291.62	120.31	20169.7	716.45	220.44	5.04	<LOD	5.6	<LOD	16.31	29.5	7.4
Whitehall Test Hole #2 (62000018)	SRM-1d	2219.94	1150.44	<LOD	4.18	464735	2492.9	65.79	28.73	<LOD	15.05	<LOD	18.89	1459.6	63.15	1504.91	145.57	<LOD	11309.9	319.98	48.82	3.38	1.96	118.09	22.68	<LOD	259.32	<LOD	5.51	1213.72	115.76	23024.4	740.43	222.5	5.06	<LOD	5.35	<LOD	15.12	30.34	7.44
Whitehall Test Hole #2 (62000018)	SRM-1d	3612.88	1230.94	<LOD	3.99	459098	2540.78	<LOD	42.57	<LOD	15.51	28.09	13.44	1509.95	64.42	1394.64	152.58	<LOD	12065	309.32	48.54	3.44	1.99	125.89	23.01	<LOD	262.7	5.76	3.77	1086.74	117.65	17424.6	667.59	223.95	5.1	<LOD	5.58	<LOD	15.08	31.21	7.53
Whitehall Test Hole #2 (62000018)	SRM-1d	2781.33	1207.32	<LOD	4.21	461073	2501.64	56.02	28.74	44.96	24.94	<LOD	19.22	1532.87	64.36	12646.7	427.11	<LOD	11166.7	320.69	49.09	3.58	1.96	106.96	22.44	<LOD	272.77	<LOD	5.47	1543.29	126.27	19531.1	702.21	225.59	5.08	8.57	3.97	75.93	29.25	25.46	7.29
Winn Bay (Preferred) Sand Well (62000147)	SRM-1d	2021.11	1126.54	4.18	2.78	460135	2573.74	54.05	28.55	<LOD	15.34	<LOD	19.5	1446.38	63.62	1380.35	150.03	<LOD	19865.8	343.79	50.39	<LOD	2.97	101.16	22.5	<LOD	251.61	<LOD	5.26	1085.22	112.59	18765.2	668.07	218.39	5.06	<LOD	5.56	<LOD	14.88	21.45	7.15
Winn Bay (Preferred) Sand Well (62000147)	SRM-1d	3001.19	1179.37	<LOD	3.99	464076	2531.65	<LOD	42.25	<LOD	15.35	<LOD	18.67	1513.28	64.79	1490.08	146.96	<LOD	13170.5	304.28	49.06	<LOD	2.96	122.91	22.96	<LOD	240.92	<LOD	5.21	1161.82	111.44	18021.7	651.51	218.5	5.07	<LOD	5.46	<LOD	15.93	17.17	6.88
Winn Bay (Preferred) Sand Well (62000147)	SRM-1d	2858.2	1214.21	<LOD	4.08	455191	2518.46	63.27	28.61	<LOD	14.91	<LOD	19.42	1410.11	62.66	1280.32	147.26	<LOD	13201.4	280.64	48.15	3.35	1.99	108.95	22.62	<LOD	259.28	<LOD	5.27	1044.2	115.78	18327.5	679.45	219.82	5.07	<LOD	5.49	<LOD	15.81	23.37	7.18
Winn Bay (Preferred) Sand Well (62000147)	SRM-1d	3488.06	1197.09	<LOD	3.95	465444	2503.99	42.55	28.35	<LOD	14.97	<LOD	18.92	1537.78	64.6	1542.78	146.1	<LOD	11983.8	344.91	49.71	4.45	1.98	112.31	22.48	<LOD	258.16	<LOD	5.17	1278.83	116.72	20267.8	700.82	221.29	5.05	<LOD	5.48	<LOD	15.73	31.03	7.47
	SAMPLE	Al (ppm)	Al Error (2σ)	As (ppm)	As Error (2σ)	Ca (ppm)	Ca Error (2σ)	Co (ppm)	Co Error (2σ)	Cr (ppm)	Cr Error (2σ)	Cu (ppm)	Cu Error (2σ)	Fe (ppm)	Fe Error (2σ)	K (ppm)	K Error (2σ)	Mg (ppm)	Mg Error (2σ)	Mn (ppm)	Mn Error (2σ)	Mo (ppm)	Mo Error (2σ)	Ni (ppm)	Ni Error (2σ)	P (ppm)	P Error (2σ)	Pb (ppm)	Pb Error (2σ)	S (ppm)	S Error (2σ)	Si (ppm)	Si Error (2σ)	Sr (ppm)	Sr Error (2σ)	U (ppm)	U Error (2σ)	V (ppm)	V Error (2σ)	Zn (ppm)	Zn Error (2σ)
	Minimum	575.24	329.29	4.06	2.33	2068.33	43.78	42.55	16.09	44.96	9.74	19.57	11.05	1407.35	26.85	184.96	35.64	13875.3	3608.16	263.14	32.61	2.94	1.5	86.66	18.58	5188.2	235.59	5.53	3.13	857.6	96.58	16795.5	633.78	1.42	0.91	8.57	3.22	13.87	9.2	17.17	5.56
	Maximum	5097.63	1857.72	4.88	4.38	475434	2588.6	101.69	42.75	72.69	34.66	33.42	19.92	1692.31	67.59	12646.7	427.11	18552.5	22661.5	375.82	50.65	5.22	3.79	137.15	23.33	5188.2	276.86	8.66	5.64	1543.29	126.27	326551	1629.09	230.31	5.19	8.57	5.86	195.5	29.25	42.83	7.99
	Mean	3138.08	1227.02	4.362	3.97738	452602	2495.51	62.8409	31.1414	54.2033	15.6801	23.5626	17.0824	1512.57	63.735	1763.6	160.316	16020.5	14010.1	314.112	48.6796	3.68395	2.58929	114.018	22.5514	5188.2	259.878	6.27533	5.0025	1150.03	117.925	22806.8	704.488	220.078	5.0181	8.57	5.44524	97.5225	16.7254	28.6051	7.35595
	Std Dev	730.026	155.911	0.317994	0.384388	50074.8	272.354	12.9189	5.40041	16.0099	2.78545	3.42813	2.89738	52.4977	4.22349	1867.06	55.7398	2111.31	3699.7	22.6127	1.97569	0.640896	0.695034	10.8467	0.525385	--	9.4385	0.792833	0.646741	127.053	4.39315	33579.5	105.235	24.313	0.457409	0	0.36431	68.3065	3.49725	5.0216	0.305603
	%Rel Std Dev	23.2635	12.7065	7.29009	9.66436	11.0638	10.9138	20.5581	17.3416	29.5368	17.7642	14.549	16.9612	3.47076	6.62664	105.867	34.7686	13.1788	26.4075	7.19892	4.05855	17.397	26.8427	9.51308	2.32972	--	3.6319	12.6341	12.9284	11.0478	3.72537	147.234	14.9378	11.0474	9.11519	0	6.69043	70.0418	20.9099	17.555	4.1545
	Accepted	1391.96	130	not given	--	377717	1600	not given	--	8	--	not given	--	1115.94	68	563.67	46	1815.16	100	161.86	5	not given	--	4	--	90.12	25	not given	--	1028	62	19071.8	710	256.22	10	1	--	10	--	17.68	3
	% Error Mean	125.443	843.859	#VALUE!	#VALUE!	19.8257	55.9692	#VALUE!	#VALUE!	577.542	#VALUE!	#VALUE!	#VALUE!	35.5425	-6.27206	212.878	248.514	782.594	13910.1	94.0643	873.593	#VALUE!	#VALUE!	2750.46	#VALUE!	5656.99	939.512	#VALUE!	#VALUE!	11.8711	90.2022	19.5841	-0.776375	-14.1057	-49.819	757	#VALUE!	875.225	#VALUE!	61.7933	145.198

## Sheet: Standards Calc
				Al (ppm)	As (ppm)	Ca (ppm)	Co (ppm)	Cr (ppm)	Cu (ppm)	Fe (ppm)	K (ppm)	Mg (ppm)	Mn (ppm)	Mo (ppm)	Ni (ppm)	P (ppm)	Pb (ppm)	S (ppm)	Si (ppm)	Sr (ppm)	U (ppm)	V (ppm)	Zn (ppm)
			Minimum	477.07	<LOD	611.49	<LOD	<LOD	<LOD	48.7	51.76	2645.85	<LOD	2.28	<LOD	3333.77	<LOD	401.22	277921	1.36	<LOD	9.12	<LOD
			Maximum	7876.58	<LOD	3897.24	<LOD	<LOD	<LOD	88.23	601.48	4871.8	<LOD	7.1	<LOD	5830.54	<LOD	824.58	345620	3.17	<LOD	23.13	<LOD
		180-647	Mean	1249.92	--	1297.73	--	--	--	68.465	129.114	3431.74	--	3.7527	--	4601.63	--	543.007	307704	2.17273	--	15.6648	--
		n-84	Accepted	< 10	< 10	< 10	< 10	< 10	< 10	< 10	< 10	< 10	< 10	< 10	< 10	< 10	< 10	< 10	467400	< 10	< 10	< 10	< 10
			Impurity	trace	--	trace	--	--	--	trace	trace	trace	--	--	--	YES	--	YES	NA	trace	--	YES	--
			Problematic	--	--	--	--	--	--	--	--	--	--	--	--	YES	--	YES	--	--	--	YES	--
			Minimum	93270.3	18.5	20345.4	246.49	163.67	21.21	66543.4	25231.1	8118.1	985.31	3.21	136.13	1384.81	26.48	5911.23	228945	154.86	8.92	191.46	154.46
			Maximum	112273	48.32	26291.8	246.49	307.65	53.64	69068.6	27146.6	25064.6	1411.42	5.01	194.65	2777.89	40.05	6858.75	252457	167.04	27.86	316.85	193.02
		SBC-1	Mean	101487	24.4616	23156.2	246.49	213.239	35.7913	68111.3	26193.7	15391	1103.53	3.99313	161.476	2101.53	32.4846	6318.21	239651	159.73	16.2362	266.477	168.464
		n=81	Std Dev	4951.99	4.60957	1210.52	--	17.7279	6.7291	500.539	375.04	3119.63	69.9194	0.602315	12.2474	309.74	2.84619	229.641	5842.88	2.55692	5.21457	20.1305	8.93901
			%Rel Std Dev	4.87942	18.8441	5.22764	--	8.31366	18.801	0.734885	1.43179	20.2691	6.336	15.0838	7.58464	14.7388	8.76166	3.63459	2.43808	1.60078	32.1169	7.55433	5.3062
			Accepted	55572.4	25.7	21083.5	22.7	109	31	33957.4	14320.1	15679.1	1161.69	2.4	82.6	807.39	35	7150	222691	178	5.76	220	186
			% Error (Mean)	82.6215	-4.81866	9.83062	985.859	95.6318	15.4556	100.579	82.9158	-1.83731	-5.00678	66.3802	95.4917	160.286	-7.18695	-11.6335	7.61591	-10.2642	181.879	21.1259	-9.42812
			Precise	YES	YES	YES	NA	YES	YES	YES	YES	(YES)	YES	YES	YES	YES	YES	YES	YES	YES	NO	YES	YES
			Accurate	NO	YES	YES	NO	NO	YES	NO	NO	YES	YES	NO	NO	NO	YES	YES	YES	YES	NO	NO	YES
			Problematic	--	--	--	YES	--	--	--	--	--	--	--	--	--	--	--	--	--	YES	--	--
			Minimum	52476.9	46.15	7049.08	190.57	122.39	37.52	60279.8	24279.7	5194.47	288.65	107.28	115.27	565.98	21.1	65995.2	219731	58.35	33.26	166.02	47.8
			Maximum	68550.1	101.04	11831.1	275.78	490.35	65.66	62686.3	26436.1	21914.5	869.08	117.13	175.9	3251.48	31.99	73116.8	247461	69.24	64.95	381.22	70.35
		SDO-1	Mean	58651.2	55.5958	8166.16	227.76	152.371	50.9295	61445.6	25141.8	10260.2	364.038	112.97	136.342	1244.16	25.7601	69053.3	233449	63.0302	49.5695	205.916	56.1222
		n=83	Std Dev	3540.09	11.4233	871.011	37.8292	54.0611	6.25702	604.437	477.165	3434.39	88.3822	2.42101	12.4934	464.799	2.47237	1681.62	7066.68	1.95324	6.36442	31.6053	4.53575
			%Rel Std Dev	6.03584	20.547	10.6661	16.6092	35.48	12.2856	0.983694	1.8979	33.4728	24.2783	2.14306	9.16328	37.3585	9.59766	2.43525	3.02708	3.09889	12.8394	15.3486	8.08192
			Accepted	32470.2	68.5	7504.31	46.8	66.4	60.2	32663.4	13905	9286.84	325.27	134	99.5	240.04	27.9	53500	230357	75.1	48.8	160	64.1
			% Error (Mean)	80.6312	-18.8383	8.81955	386.667	129.474	-15.3995	88.1175	80.811	10.4816	11.9187	-15.6941	37.0275	418.313	-7.66982	29.0717	1.34208	-16.0716	1.57688	28.6975	-12.4459
			Precise	YES	(YES)	YES	YES	NO	YES	YES	YES	NO	NO	YES	YES	NO	YES	YES	YES	YES	YES	YES	YES
			Accurate	NO	YES	YES	NO	NO	YES	NO	NO	YES	YES	YES	NO	NO	YES	NO	YES	YES	YES	NO	YES
			Problematic	--	--	--	YES	--	--	--	--	--	--	--	--	--	--	--	--	--	--	--	--
			Minimum	575.24	4.06	2068.33	42.55	44.96	19.57	1407.35	184.96	13875.3	263.14	2.94	86.66	5188.2	5.53	857.6	16795.5	1.42	8.57	13.87	17.17
			Maximum	5097.63	4.88	475434	101.69	72.69	33.42	1692.31	12646.7	18552.5	375.82	5.22	137.15	5188.2	8.66	1543.29	326551	230.31	8.57	195.5	42.83
		SRM-1d	Mean	3138.08	4.362	452602	62.8409	54.2033	23.5626	1512.57	1763.6	16020.5	314.112	3.68395	114.018	5188.2	6.27533	1150.03	22806.8	220.078	8.57	97.5225	28.6051
		n=84	Std Dev	730.026	0.317994	50074.8	12.9189	16.0099	3.42813	52.4977	1867.06	2111.31	22.6127	0.640896	10.8467	--	0.792833	127.053	33579.5	24.313	--	68.3065	5.0216
			%Rel Std Dev	23.2635	7.29009	11.0638	20.5581	29.5368	14.549	3.47076	105.867	13.1788	7.19892	17.397	9.51308	--	12.6341	11.0478	147.234	11.0474	--	70.0418	17.555
			Accepted	1391.96	not given	377717	not given	8	not given	1115.94	563.67	1815.16	161.86	not given	4	90.12	not given	1028	19071.8	256.22	1	10	17.68
			% Error (Mean)	125.443	NA	19.8257	NA	577.542	NA	35.5425	212.878	782.594	94.0643	NA	2750.46	5656.99	NA	11.8711	19.5841	-14.1057	757	875.225	61.7933
			Precise	NO	YES	YES	(YES)	NO	YES	YES	NO	YES	YES	YES	YES	NA	YES	YES	NO	YES	NA	NO	YES
			Accurate	NO	NA	YES	NA	NO	NA	NO	NO	NO	NO	NA	NO	NO	NA	YES	YES	YES	NO	NO	NO
			Problematic	--	YES	--	--	YES	--	--	--	YES	--	--	--	YES	--	--	--	--	YES	YES	--
				Al (ppm)	As (ppm)	Ca (ppm)	Co (ppm)	Cr (ppm)	Cu (ppm)	Fe (ppm)	K (ppm)	Mg (ppm)	Mn (ppm)	Mo (ppm)	Ni (ppm)	P (ppm)	Pb (ppm)	S (ppm)	Si (ppm)	Sr (ppm)	U (ppm)	V (ppm)	Zn (ppm)

## Sheet: 62000114
WELL #1	Note that <LOD values have been replaced with a 0 (zero) for plotting purposes.
Borehole	SAMPLE	Al (ppm)	Al Error (2σ)	As (ppm)	As Error (2σ)	Ca (ppm)	Ca Error (2σ)	Co (ppm)	Co Error (2σ)	Cr (ppm)	Cr Error (2σ)	Cu (ppm)	Cu Error (2σ)	Fe (ppm)	Fe Error (2σ)	K (ppm)	K Error (2σ)	Mg (ppm)	Mg Error (2σ)	Mn (ppm)	Mn Error (2σ)	Mo (ppm)	Mo Error (2σ)	Ni (ppm)	Ni Error (2σ)	P (ppm)	P Error (2σ)	Pb (ppm)	Pb Error (2σ)	S (ppm)	S Error (2σ)	Si (ppm)	Si Error (2σ)	Sr (ppm)	Sr Error (2σ)	U (ppm)	U Error (2σ)	V (ppm)	V Error (2σ)	Zn (ppm)	Zn Error (2σ)
Independence City Test Hole for Well #2 (62000114)	2.5	31972.7	868.57	5.68	2.79	5482.29	115.72	0	87.29	118.33	15.06	17.65	10	21054.4	240.39	15450.3	271.11	0	2483.09	491.74	47.58	0	3	51.87	17.48	2286.96	223.34	11.14	3.57	161.09	48.58	281508	1600.61	92.83	2.96	0	5.75	108.01	22.82	49.62	6.96
Independence City Test Hole for Well #2 (62000114)	2.5	31948.1	864.96	7.35	2.75	5566.29	117.17	0	87.17	113.3	15.18	17.77	9.96	20982.5	238.96	15632.5	274.6	4118.94	2006.59	511.38	47.99	0	2.99	46.54	17.32	2425.62	220.06	8.73	3.39	0	215.09	283589	1585.63	95.18	2.98	8.89	3.93	95.95	22.89	43.79	6.68
Independence City Test Hole for Well #2 (62000114)	7.5	32893.2	892.14	6.48	2.98	8773.55	145.3	0	95.79	113.86	15.67	16.74	10.15	24688.2	263.36	15415	280.5	0	2973.58	622.96	52.02	0	3.82	47.46	17.69	2182.35	215.84	14.21	3.81	0	222.81	266006	1556.51	127.62	3.45	0	5.79	119.62	23.33	49.04	7.07
Independence City Test Hole for Well #2 (62000114)	12.5	28401.5	842.62	5.74	2.87	22182.5	449.51	0	86.02	103.91	14.55	0	14.85	20843.4	239.87	13780.1	251.45	4547.83	2139.83	428.76	45.87	3.02	1.98	50.76	17.41	1853.71	210.64	13.4	3.68	0	214.6	254452	1517.35	111.35	3.21	0	5.55	86.95	20.53	42.16	6.61
Independence City Test Hole for Well #2 (62000114)	17.5	28748.9	937.41	4.22	2.73	37238.3	563.84	0	81.07	95.79	15	19.02	10.4	18244.7	227.62	13308.8	245.94	6626.09	2567.16	460.39	47.33	0	2.99	51.82	17.79	1459.41	230.71	10.37	3.55	182.79	56.29	262412	1589.87	107.01	3.19	6.24	3.74	63.82	17.56	42.24	6.85
Independence City Test Hole for Well #2 (62000114)	22.5	17274.6	629.3	0	2.96	16006.4	305.77	0	43.35	0	11.79	0	12.62	3766.82	78.21	7918.92	142.64	5860.69	2004.98	119.65	32.77	0	3.11	0	22.83	1787.18	208.86	0	3.92	0	144	282053	1579.75	19.09	1.54	0	3.93	49	15.15	9.3	4.7
Independence City Test Hole for Well #2 (62000114)	27.5	19803.5	650.73	0	3.4	18536	357.47	0	55.09	0	12.37	0	13.33	6001.88	99.14	9873.53	168.36	0	2620.67	196.61	36.31	0	3.32	39.29	16.18	1614.16	201.47	7.39	3.11	318.06	48.75	273312	1542.27	54.22	2.26	0	4.35	44.28	18.19	19.91	5.39
Independence City Test Hole for Well #2 (62000114)	32.5	31329.2	975.88	17.02	6.02	30497.5	563.52	0	103.47	126.59	16.03	22.67	11.01	26543.6	282.97	25160	358.86	4482.83	2516.56	486.49	50.05	3.39	2.12	73.08	19.15	3042.13	236.81	15.84	4.04	543.92	63.41	249390	1540.77	170.37	4.06	0	6.5	80.42	20.56	38.01	6.9
Independence City Test Hole for Well #2 (62000114)	37.5	25235.3	797.48	6.83	2.84	12241.5	344.97	0	90.67	83.35	13.55	0	15.06	22275	250.5	21694.1	303.7	0	3090.52	373.53	45.19	0	2.87	57.8	17.94	4281.48	236.82	10.61	3.55	196.07	52.21	275401	1569.48	86.82	2.91	0	5.17	34.3	14.42	24.02	6
Independence City Test Hole for Well #2 (62000114)	42.5	25181.2	694.34	0	3.15	4031.91	83.29	0	42.75	0	11.17	0	12.51	4006.03	79.6	19997.8	251.21	4976.37	1799.11	83.04	31.35	0	3.04	23.03	15.11	1972.34	184.87	5.42	2.9	1155.79	59.98	236890	1416.36	49.7	2.13	0	3.92	25.98	11.59	9.57	4.68
Independence City Test Hole for Well #2 (62000114)	47.5	17233	610.87	0	2.75	1370.2	54.12	0	34.34	0	11.22	0	12.48	2336.64	60.44	13673.1	195.5	0	3897.26	0	42.11	0	2.96	0	21.62	2170.94	218.01	0	3.59	1870.44	69.04	318122	1627.87	48.64	2.05	0	3.91	29.19	12.61	0	6.38
Independence City Test Hole for Well #2 (62000114)	52.5	29904.3	871.88	0	3.75	2023.62	92.98	0	57.73	94.15	11.99	0	13.6	6431.42	104.89	40186.7	403.6	4848.9	2182.09	114.78	34.89	0	3.5	41.39	16.62	2462.03	230.03	8.91	3.37	4929.77	112.22	277709	1572.07	142.68	3.53	0	5.63	59.61	16.49	8.94	5.04
Independence City Test Hole for Well #2 (62000114)	57.5	24454.1	755.97	0	3.24	1819.79	88.51	0	53.44	92.18	12.44	0	13.45	6102.25	98.3	31375.6	352.66	4374.32	2005.95	73.63	31.61	0	3.22	37.88	15.73	2475.79	220.62	0	4.29	5667.9	114.62	276910	1535.1	104.56	2.95	0	4.65	46.92	15.99	13.18	5
Independence City Test Hole for Well #2 (62000114)	57.5	16501.2	601.22	0	2.87	1237.74	58.34	0	36.92	0	11.73	0	12.12	2616.18	64.26	16431.8	224.49	0	3324.33	43.41	28.71	0	3.04	0	21.72	2608.54	223.84	0	4.07	3117.05	84.05	320249	1632.39	73.66	2.46	0	4.02	22.94	11.12	0	6.56
Independence City Test Hole for Well #2 (62000114)	62.5	17442.9	625.15	0	2.82	1587.62	63.54	0	39.75	0	11.84	0	12.29	3255.41	71.26	17504.8	231.13	0	2793.89	125.59	32	0	2.97	24.14	14.87	2919.43	227.42	0	3.73	3467.08	90.04	307599	1615.45	79.3	2.54	0	3.84	28.11	11.48	0	6.46
Independence City Test Hole for Well #2 (62000114)	67.5	21623.7	702.45	0	3.3	1838.06	82.34	0	60.27	78.99	11.64	0	13.07	11720.7	173.58	25572.2	309.35	0	2555.42	83.32	32.74	0	3.21	34.45	15.8	3009.44	223.7	0	4.32	7197.42	127.68	277559	1542.28	88.84	2.77	0	4.39	41.7	14.9	10.66	4.87
Independence City Test Hole for Well #2 (62000114)	72.5	20219.1	658.57	0	2.96	1345.79	68.16	0	38.79	0	12.1	0	12.55	2945.78	68.21	23758.8	281.04	0	2415.48	0	43.15	0	3.07	0	22.15	2340.65	219.41	0	4.04	3053.15	85.48	298513	1585.2	57.51	2.23	0	4.1	28.27	12.28	0	6.29
Independence City Test Hole for Well #2 (62000114)	77.5	23246.3	716.43	0	3.22	991.96	71.47	0	39.9	0	12.45	0	13.1	2840.77	70.31	29628	318.23	3978.71	1867.36	227.36	37.33	0	3.24	37.13	15.94	2231.9	221.45	0	4.37	2639.23	81.01	303020	1624.95	66.46	2.47	0	4.36	35.22	12.98	0	6.91
Independence City Test Hole for Well #2 (62000114)	82.5	15798.6	588.16	0	3.16	801.16	56.21	0	39.2	0	11.57	0	13.03	2686.14	67.16	18902.8	240.92	0	2487.67	74.94	31.59	0	3.12	35.83	15.63	2212.13	221.49	4.36	2.88	2737.18	79.81	321452	1665.49	50.8	2.18	0	4.31	32.65	10.86	9.7	4.76
Independence City Test Hole for Well #2 (62000114)	87.5	13169.6	560	0	3.01	798.68	51.18	0	30.03	0	11.03	0	12.64	1321.89	48.68	16308.2	213.22	0	2405.49	61.23	30.65	0	3.08	33.1	15.33	2254.59	234.54	0	4.05	769.8	54.53	344956	1729.05	40.51	1.97	0	4.12	14.84	9.28	0	6.78
Independence City Test Hole for Well #2 (62000114)	92.5	12749.2	540.98	0	2.8	834.16	47.22	0	31.34	0	11.21	0	12.78	1322.1	49.31	12629.8	185.52	0	2933.59	154.77	33.85	0	3.1	26.09	15.33	2553.09	230.57	0	3.8	926.75	55.54	345798	1739.57	37.5	1.93	0	4.03	0	13.41	0	6.83
Independence City Test Hole for Well #2 (62000114)	97.5	17805.7	663.21	0	3.1	746.43	59.31	0	31.17	0	10.96	0	13.06	1353.08	50.42	23848.4	274.79	0	3449.95	205.41	36.16	0	3.17	46.42	16	2091.31	242.81	0	4.02	840.04	58.63	344475	1748.16	53.4	2.24	0	4.69	30.17	10.22	0	7.11
Independence City Test Hole for Well #2 (62000114)	102.5	14399.1	617.15	0	3.11	799.38	58.33	0	33.42	0	11.1	0	13.18	1622.05	54.54	22795.5	267.83	0	2385.16	68.01	31.59	0	3.28	24.22	15.66	1996.34	253.18	0	4.1	748.92	57.54	366066	1801.14	48.02	2.16	0	4.87	22.2	10.31	8.92	4.92
Independence City Test Hole for Well #2 (62000114)	102.5	14917.3	624.26	0	3.17	803.1	55.16	0	34.25	0	10.51	0	13.29	1575.34	53.62	22619.1	254.89	0	2401.53	67.31	31.45	0	3.26	34.65	15.84	1932.09	253.13	4.83	2.95	749.48	57.27	368274	1798.8	45.34	2.11	0	4.75	18.22	9.84	0	6.97
Independence City Test Hole for Well #2 (62000114)	107.5	19500.5	708.64	0	3.45	697.04	63.6	0	37.16	0	10.99	0	13.32	2116.15	61.19	29929	320.2	0	2450.86	112.12	33.22	0	3.34	28.25	15.85	1991.01	254.56	7.34	3.14	1555.96	72.51	352916	1756.08	74.08	2.58	9.49	3.75	19.61	10.15	8.36	4.87
Independence City Test Hole for Well #2 (62000114)	112.5	17117.5	679.6	0	3.35	687.88	59.05	0	31.02	0	10.07	0	12.95	1267.22	48.69	29816	298.86	0	4153.36	64.15	31.42	0	3.21	30.2	15.66	1861.07	252.85	6.06	3.03	467.47	53.9	359421	1757.47	57.38	2.3	0	5.14	0	14.49	8.01	4.71
Independence City Test Hole for Well #2 (62000114)	117.5	16394	665.08	0	3.22	640.45	58.53	0	30.33	0	10.2	0	13.02	1056.31	45.47	27091.2	288.22	0	2659.89	71.44	31.78	0	3.31	37.57	15.91	1617.17	256.64	0	4.33	341.3	51.83	363898	1801.33	46.96	2.14	5.85	3.32	16.03	9.24	0	6.84
Independence City Test Hole for Well #2 (62000114)	122.5	11227.2	547.33	0	2.99	720.37	53.5	0	27.71	0	11.23	0	13.07	825.96	40.88	17955.6	232.17	0	2975.23	102.07	32.13	0	3.07	47.81	15.83	2388.62	246.53	0	4.03	337.72	47.92	362121	1777.96	41.38	2.01	0	4.24	20.3	9.63	0	6.94
Independence City Test Hole for Well #2 (62000114)	127.5	12100.1	568.53	0	3.15	1060.52	57	0	33.15	0	10.55	0	12.78	1650.49	53.97	18534.5	234.87	0	3713.59	95.95	31.89	0	3.14	37.69	15.6	2328.71	245.65	4.53	2.86	384.83	49.21	357780	1759.77	37.12	1.92	0	4.34	0	15.16	8.26	4.69
Independence City Test Hole for Well #2 (62000114)	132.5	8838.84	496.45	0	2.99	762.46	46.36	0	34.39	0	10.63	0	12.95	1842.71	57.28	12750.3	188	0	3942.37	66.77	31.38	0	3.16	29.87	15.62	2856.14	242.88	0	4.11	0	121.64	365681	1789.71	33.81	1.88	0	4.44	0	12.21	7.89	4.76
Independence City Test Hole for Well #2 (62000114)	137.5	16643.6	685.1	0	3.23	765.11	59.55	0	28.12	0	10.22	0	12.97	826.52	41.17	27994.3	293.8	0	2917.74	63.51	31.07	0	3.2	38.45	15.86	1687.34	264.94	0	4.34	188.75	49.7	374195	1821.27	51.87	2.21	6.36	3.45	17.24	9.13	7.16	4.75
Independence City Test Hole for Well #2 (62000114)	142.5	6778.48	457.67	0	2.84	611.08	40.1	0	27.09	0	10.18	0	12.27	681.99	37.4	10844.4	150.48	0	2112.96	75.45	30.54	0	3.05	36.17	15.35	2233.24	244.36	0	3.89	740.99	52.95	379924	1808.28	28.76	1.73	0	3.87	30.56	9.19	0	6.81
Independence City Test Hole for Well #2 (62000114)	147.5	9527.07	514.68	0	3.21	711.91	45.84	0	29.23	0	10.08	0	12.95	937.97	43.56	14359.3	197.13	0	2235.96	65.93	31.58	0	3.14	46.06	16.1	1655.19	245.06	5.59	3.01	1346.21	63.36	379757	1831.35	39.24	2	0	4.44	29.37	9.96	0	6.71
Independence City Test Hole for Well #2 (62000114)	152.5	3579.85	378.84	0	2.86	623.87	32.43	0	24.37	0	9.96	0	12.4	384.22	31.37	4508.13	97.69	0	1876.24	50.36	30.2	0	3.07	22.84	15.21	1981.26	231.7	0	3.95	408.55	44.23	383218	1840.3	16.36	1.47	0	3.81	0	10.99	0	6.63
Independence City Test Hole for Well #2 (62000114)	157.5	12252.9	567.21	0	3.11	636.98	46.49	0	30.16	0	9.65	0	12.77	1027.82	44.34	17475.6	215.3	0	2314.74	109.93	32.35	0	3.14	32.53	15.54	1678.78	248.49	0	4.14	1688.7	69.75	375408	1804.04	37.15	1.92	0	4.6	18.68	11.23	0	6.77
Independence City Test Hole for Well #2 (62000114)	162.5	15785.3	615.02	0	3.1	724.34	52.52	0	35.61	0	10.89	0	12.54	1912.71	58.32	18823.2	233.95	0	2948.03	81.63	31.92	0	3.18	32.85	15.74	1501.17	233.25	0	4.14	2622.35	81.43	341516	1740.88	37.46	1.96	0	4.33	0	14.27	0	6.57
Independence City Test Hole for Well #2 (62000114)	167.5	17549.3	646.84	0	3.11	1369	63.45	0	39.55	0	10.8	0	13.46	2627.33	67.64	22557.9	270.84	0	4225.41	91.26	32.67	0	3.24	38.32	16.05	1803.28	224.51	0	4.33	1943.26	73.29	317194	1682.09	51.27	2.22	0	4.93	27.9	13.93	12.87	5.05
Independence City Test Hole for Well #2 (62000114)	172.5	18576.2	663.35	0	3.06	1061.16	59	0	37.95	0	10.38	0	13.31	2404.62	64.39	22229.9	260.82	0	2743.95	52.48	31.22	0	2.62	47.91	16.09	1383.45	228.53	0	4.16	2393.92	80.03	323653	1697.79	40	2	0	4.52	0	14.6	7.37	4.71
Independence City Test Hole for Well #2 (62000114)	177.5	4843.87	415	0	2.87	499.22	32.25	0	28.52	0	9.43	0	12.42	976.17	42.9	7225.02	115.59	0	2173.09	93.9	31.17	0	3.02	28.25	15.17	1588.77	235.07	0	3.86	1286.54	60.3	374746	1799.55	19.95	1.54	0	3.79	25.34	9.08	0	6.83
Independence City Test Hole for Well #2 (62000114)	182.5	3689.35	400.67	0	2.83	556.19	32.93	0	33.48	0	10.53	0	13.03	1581.81	52.58	5693.28	108.61	2690.39	1663.48	0	44.76	0	3.06	33.65	15.4	1574.89	236.44	0	3.92	2065.93	70.43	379397	1822.32	16.43	1.47	0	3.64	12.59	7.2	0	6.62
Independence City Test Hole for Well #2 (62000114)	187.5	3020.89	364.81	0	2.94	521.9	28.48	0	27.3	0	9.79	0	13.01	655.23	37.59	2813.73	78.97	0	1917.82	82.37	31.62	0	3.06	34.43	15.53	1688.35	228.53	0	3.81	481.15	44.64	384642	1851.61	15.29	1.45	0	3.72	30.73	9.37	0	6.86
Independence City Test Hole for Well #2 (62000114)	192.5	11567.8	536.97	0	2.92	780.26	50.31	0	34.25	0	10.26	0	13.06	1746.06	55.78	16486.5	216.51	0	2515.48	101.38	32.57	0	3.13	37	15.73	1602.36	232.14	0	3.92	1230.21	61.06	355530	1756.62	26.88	1.73	0	4.41	16.03	8.7	0	6.93
Independence City Test Hole for Well #2 (62000114)	197.5	9038.15	483.34	0	2.84	665.78	44.64	0	34.28	0	10.3	0	12.84	1797.09	55.43	10934.3	177.43	0	2131.05	79.9	30.97	0	2.47	36.93	15.44	1635.63	230.83	0	3.84	1667.37	65.28	365631	1758.33	20.17	1.55	0	3.91	28.26	8.35	0	6.86
Independence City Test Hole for Well #2 (62000114)	202.5	2049.34	352.2	0	2.66	532.1	27.92	0	26.56	0	9.32	0	12.21	645.31	36.96	2643.02	75.58	0	1724.54	66.91	30.52	0	3.02	35.8	15.4	1526.32	229.95	0	3.61	862.72	51.53	385951	1843.57	10.32	1.31	0	3.7	24.18	8.24	0	6.64
Independence City Test Hole for Well #2 (62000114)	207.5	4461.04	410.21	0	2.93	600.8	36.09	0	31.54	0	10	0	12.68	1297.36	48.98	7943.21	126.9	0	2005.92	71.67	31.3	0	3.08	24.65	15.37	1745.39	237.15	0	4.01	883.96	54.02	378482	1823.57	18.1	1.52	0	3.98	15.44	9.31	0	6.9
Independence City Test Hole for Well #2 (62000114)	212.5	13685	621.72	0	3.09	625.44	53.22	0	67.09	92.99	11.2	0	14.16	13599.8	189.31	16025.5	232.42	0	4470.58	123.31	35.23	18.79	1.95	113.84	17.93	1746.66	247.24	0	4.06	2843.51	86.26	356218	1751.62	27.27	1.78	0	4.37	0	19.73	0	7.03
Independence City Test Hole for Well #2 (62000114)	217.5	4818.78	436.49	0	2.95	484.91	33.69	0	42.9	0	10.79	0	13.19	3272.14	74.76	5253.34	112	0	2226.51	82.81	32.49	10.19	1.81	44.2	16.11	1995.64	250.79	0	3.93	1919.8	70.66	393139	1876.26	17.82	1.54	0	3.95	0	15.65	9.81	4.87

## Sheet: 62000137
WELL #2	Note that <LOD values have been replaced with a 0 (zero) for plotting purposes.
Borehole	SAMPLE	Al (ppm)	Al Error (2σ)	As (ppm)	As Error (2σ)	Ca (ppm)	Ca Error (2σ)	Co (ppm)	Co Error (2σ)	Cr (ppm)	Cr Error (2σ)	Cu (ppm)	Cu Error (2σ)	Fe (ppm)	Fe Error (2σ)	K (ppm)	K Error (2σ)	Mg (ppm)	Mg Error (2σ)	Mn (ppm)	Mn Error (2σ)	Mo (ppm)	Mo Error (2σ)	Ni (ppm)	Ni Error (2σ)	P (ppm)	P Error (2σ)	Pb (ppm)	Pb Error (2σ)	S (ppm)	S Error (2σ)	Si (ppm)	Si Error (2σ)	Sr (ppm)	Sr Error (2σ)	U (ppm)	U Error (2σ)	V (ppm)	V Error (2σ)	Zn (ppm)	Zn Error (2σ)
Independence City Well #3 (62000137)	2.5	26106	827.22	7.16	2.89	8438.59	137.47	0	83.83	117.14	15.02	0	14.41	20326	231.38	15110	268.08	0	4540.55	655.71	50.18	0	3.02	0	24.67	2017.18	220.99	13.5	3.66	653.96	58.09	275229	1568.56	124.1	3.3	0	6.16	95.22	22.79	68	7.41
Independence City Well #3 (62000137)	7.5	32577	939.64	11.62	3.2	14979	445.62	0	118.94	130.66	17.54	29.79	10.83	35499	319.48	17043	317.84	4086.84	2250.22	680.89	54.3	4.07	2.07	47.34	18.21	1333.58	212.27	14.28	3.85	343.84	203.28	254017	1522.02	139.88	3.62	7.83	4.2	139.72	26.2	52.38	7.29
Independence City Well #3 (62000137)	12.5	35015.8	1021.4	10.88	3.16	16402.4	450.61	0	120.25	149.77	17.73	29.4	11.08	36046.4	326.47	17749.5	316.98	0	3531.99	865.24	59.44	4.1	2.12	79.86	19.1	1529.15	226.26	12.43	3.81	0	278.46	257171	1567.22	142.34	3.7	0	6.29	120.71	25.05	54.93	7.46
Independence City Well #3 (62000137)	17.5	32928.2	950.83	7.19	2.99	15562.2	452.31	0	117.72	134.02	18.02	25.47	10.57	36247.9	319.29	17036.5	318.91	4399.05	2288.85	747.06	55	3.8	2.03	72.33	18.39	1369.64	213.13	13.87	3.78	0	273.47	252229	1510.23	132.31	3.49	6.13	4.06	151.18	26.03	60.48	7.38
Independence City Well #3 (62000137)	17.5	52025.8	1211.52	6.7	2.88	8825.59	150.65	0	98.36	122.29	16.32	14.69	9.79	26867.4	265.73	16483.8	294.54	7216.78	2379.32	586.16	49.4	3.26	1.99	51.23	17.35	1712.78	249.58	13.5	3.68	0	252.06	332517	1677.55	126.83	3.34	0	5.81	126.56	24.8	54.9	6.94
Independence City Well #3 (62000137)	22.5	33127	1011.58	11.76	3.15	18923.4	514.78	0	131.93	149.22	19.49	43.35	11.62	41408.3	352.47	18058.9	343.36	0	3633.42	1105.82	65.04	4.54	2.11	67.82	19.14	1727.48	228.55	10.74	3.73	0	281.2	254164	1555.22	136.74	3.65	0	6.3	144.62	27.48	68.17	7.96
Independence City Well #3 (62000137)	27.5	4154.53	391.94	0	2.76	798.22	33.52	0	27.16	0	9.65	0	12.33	921.89	41.43	4365.78	92.86	0	2726.46	63.67	29.57	0	2.99	0	21.99	1570.03	231.95	0	3.83	0	105.37	394174	1822.04	12.2	1.33	0	3.69	0	13.26	0	6.25
Independence City Well #3 (62000137)	32.5	4611.09	410.15	0	3.03	1100.82	39.94	0	28.99	0	10.16	0	12.75	928.99	42.23	5124.7	104.85	0	2409.19	55.96	29.92	0	3.04	0	22.16	1650.45	237.16	0	4.12	0	118.26	389742	1843.85	13.45	1.39	0	3.84	34.39	10.04	0	6.55
Independence City Well #3 (62000137)	37.5	5125.87	409.85	0	2.69	1025.87	39.78	0	28.82	0	10.09	0	12.29	1061.37	43.66	6793.31	116.66	0	2111.48	81.02	29.98	0	2.95	0	21.95	1408.43	228.9	0	3.72	0	109.45	379901	1787.37	11.24	1.3	0	3.73	20.95	9.26	0	6.52
Independence City Well #3 (62000137)	42.5	3586.66	384.8	0	2.74	422.62	25.84	0	27.67	0	9.59	0	12.07	901.25	41.04	2608.21	74.46	0	2774.52	50.46	29.22	0	2.99	0	21.72	1581.65	234.65	0	3.61	0	103.57	392535	1829.31	8.9	1.24	0	3.54	24.03	9.07	0	6.28
Independence City Well #3 (62000137)	47.5	3806.62	405.81	0	2.81	1522.19	42.38	0	26.09	0	10.07	0	12.25	685.17	37.22	2578.7	77.69	0	2056.9	64.9	29.81	0	2.94	28.38	15	2701.09	250.93	0	3.79	0	104.27	391260	1852.24	9.13	1.26	0	3.53	0	10.87	0	6.65
Independence City Well #3 (62000137)	52.5	4799.07	405.74	0	2.79	543.25	29.55	0	26.45	0	10.88	0	12.29	819.17	39.27	3002.48	82.41	3315.88	1585.63	0	42.14	0	2.94	0	21.82	1613.12	232.21	0	3.57	0	107.49	392255	1817.03	7	1.18	0	3.54	0	9.92	0	6.36
Independence City Well #3 (62000137)	57.5	3886.02	395.36	0	2.76	447.07	25.59	0	25.1	0	10.53	0	12.63	579.46	35.12	1608.94	63.29	0	2684.15	0	43.47	0	2.45	36.85	15.22	1322.4	236.16	0	3.8	0	107.49	390745	1855.83	6.63	1.19	0	3.68	26.84	7.29	0	6.29
Independence City Well #3 (62000137)	62.5	3858	390.48	0	2.82	654.32	28.82	0	25.01	0	10.09	0	11.97	584.43	35.37	1647.89	63.06	0	1859.96	53.2	29.55	0	2.93	0	22.4	1480.53	234.58	0	3.8	0	97.62	390199	1853.66	4.86	1.13	0	3.54	21.58	8.93	0	6.58
Independence City Well #3 (62000137)	67.5	45814.2	1217	4.9	2.73	3098.49	104.93	0	42.03	0	11.94	0	14.96	2321.27	67.85	60953.7	517.75	4719.87	2528.4	163.41	37.72	3.27	2.11	61.75	17.91	3094.05	298.72	8.73	3.54	295.05	60	371569	1802.95	120.26	3.39	7.12	4.45	25.3	13.96	12.8	5.5
Independence City Well #3 (62000137)	67.5	18992.7	691.16	0	2.92	22824.2	383.69	0	41.17	0	13.15	0	12.08	3603.91	74.23	10379.4	186.87	5175.82	2058.06	57.87	29.31	2.61	1.69	0	21.63	1333.77	222.42	0	3.81	784.55	58.46	298259	1588.35	32.39	1.77	0	3.99	43.33	14.1	11.35	4.74
Independence City Well #3 (62000137)	72.5	27830.7	893.48	7.43	2.75	38272.3	583.92	0	84.27	98.39	15.02	16.15	9.9	20165.6	235.59	15583.5	269.72	6045.31	2433.87	339.24	43.05	0	2.98	38.7	17.06	1200.62	212.86	8.37	3.38	1456.97	73.83	241433	1492.14	108.31	3.16	0	5.47	87.38	21.54	38.79	6.47
Independence City Well #3 (62000137)	77.5	19483.8	670.22	0	3.21	16119.8	327.33	0	46.2	0	12.92	0	12.99	3961.83	81.92	11791.2	182.09	3086.69	1824.26	158.79	35.28	0	2.68	49.08	16.28	1543.15	220.97	0	4.26	591.43	52.86	311227	1661.75	39.04	2	0	4.26	32.57	13.77	11.15	4.97
Independence City Well #3 (62000137)	82.5	36939.7	1078.63	9.19	3.18	23446.7	526.92	0	104.98	122.19	17.54	24.71	10.67	28818.2	285.95	26738.8	381.07	5905.1	2624.68	416.02	46.71	0	3.08	49.77	18.08	1378.51	229.85	16.25	3.97	1208.76	74.89	255094	1552.66	144.1	3.65	0	6.33	131.25	24.22	56.28	7.37
Independence City Well #3 (62000137)	87.5	35950.4	1002.4	6.7	2.95	18366.7	456.47	0	100.11	122.16	16.77	0	15.29	26616.4	274.34	21435.7	335.49	0	3367.66	365.62	45.35	0	3.05	55.6	18.04	1512.32	226.72	12.85	3.75	707.78	62.87	270529	1577.24	126.36	3.44	0	6.18	104.06	23.69	46.3	6.99
Independence City Well #3 (62000137)	92.5	55897	1405.52	7.24	3.12	18583	459.52	0	92.69	128.75	16.12	23.19	10.51	22388.2	253.93	27929.2	375.89	12974.7	3018.62	290.21	43.52	0	3.85	58.49	18.15	1904.86	268.81	16.23	3.98	2804.42	97.93	319093	1717.11	141.19	3.66	0	6.38	110.87	24.21	53.24	7.29
Independence City Well #3 (62000137)	92.5	56317	1364.98	4.72	3.05	18789.7	458.98	0	91.66	122.62	16	19.22	10.33	22388.2	252.12	28232.9	375.76	11758.3	2865.16	301.95	43.45	0	3.06	68.52	18.22	1905.01	260.83	17.37	4.03	2982.37	97.12	319836	1685.02	135.47	3.57	7.92	4.29	120.46	24.31	49.4	7.11
Independence City Well #3 (62000137)	97.5	9872.86	480.06	0	2.94	1319.64	49.35	0	33.22	0	10.93	0	12.96	1611.8	54.46	11017.8	154.7	0	1975.12	132.83	33.63	0	2.63	0	23.17	2098.57	223.39	0	3.95	295.98	43.83	353251	1769.69	13.36	1.42	0	3.93	41	9.42	0	6.72
Independence City Well #3 (62000137)	97.5	37028.3	1041.34	0	3.62	415.12	76.2	0	33.5	0	11.11	0	13.1	1715.56	54.58	49788.9	432.68	0	4128.12	0	44.18	0	2.8	0	23.19	1217.35	276.6	10.52	3.28	0	150.23	381927	1753.28	70.19	2.47	0	5.52	0	17.46	9.28	4.78
Independence City Well #3 (62000137)	102.5	5395.31	403.56	0	2.76	545.82	30.6	0	26.79	0	10.24	0	12.43	789.49	39.4	4117.42	93.17	0	2797.13	60.65	30.05	0	3.03	0	22.4	1797.27	225.59	0	3.84	0	104.08	379837	1807.23	11.1	1.31	0	3.65	17.03	9.39	0	6.74
Independence City Well #3 (62000137)	107.5	12203.1	516.03	0	2.95	1227.29	46.87	0	30.23	0	10.21	0	12.56	1097.69	46.2	10617.7	148.41	0	1931.54	61.65	30.94	0	3.12	28.71	15.59	1796.35	220.77	0	3.99	1290.2	59.31	344129	1760.48	10.99	1.35	0	3.78	39.21	12.33	0	7
Independence City Well #3 (62000137)	112.5	5393.48	405.7	0	2.8	401.67	27.17	0	27.69	0	10.04	0	12.78	860.99	41.19	3422.55	85.32	2498.67	1511.05	55.17	30.34	0	3.03	0	22.71	2222.82	228.44	0	3.79	1075.54	53.9	379374	1809	9.65	1.29	0	3.61	27.75	7.74	0	6.27
Independence City Well #3 (62000137)	117.5	23405.6	767.5	0	3.21	678.27	59.48	0	39.02	0	11.43	0	13.27	2749.8	66.45	25430.1	296.14	3239.72	2026.95	66.63	30.07	0	3.19	0	22.86	1397.39	245.84	5.37	2.91	5803.16	119.77	341122	1695.21	81.67	2.6	5.9	3.48	18.33	11.18	0	6.83
Independence City Well #3 (62000137)	127.5	2610.09	358.92	0	2.75	151.14	20.23	0	22.49	0	9.77	0	12.68	286.46	28.58	2783.16	74.17	2779.17	1494.34	58.78	29.91	0	2.95	0	22.38	1327.65	226.77	0	3.69	877.87	50.74	387838	1834.99	19.51	1.53	0	3.59	26.94	7.48	0	6.4
Independence City Well #3 (62000137)	132.5	27161.2	798.49	0	3.13	1520.78	78.8	0	45.22	0	12.94	0	12.79	4006.85	80.34	29768.9	337.25	4992.4	2038.78	93.38	31.93	0	3.19	29.02	15.52	1671.38	227.17	0	4.05	3823.91	96.91	308978	1620.34	49.3	2.14	0	4.7	33.21	14.31	9.53	4.79
Independence City Well #3 (62000137)	137.5	5099.71	431.05	0	2.97	354.64	29.79	0	34.06	0	10.61	0	12.5	1814.7	57.05	4956.33	105.07	0	2402.99	124.68	33.16	0	3.09	43	15.9	1380.29	244.07	0	3.98	2076.66	71.01	395951	1881.71	20.59	1.6	0	3.87	0	11.72	0	6.96
Independence City Well #3 (62000137)	142.5	8773.86	486.07	0	2.9	384.83	37.23	0	29.75	0	10.28	0	12.61	1411.08	50.46	10398.8	149.47	0	3182.02	132.94	33.32	0	3.08	28.16	15.27	1354.63	231.56	0	4	619.88	50.52	364918	1791.11	21.14	1.59	0	3.91	14.3	8.64	0	6.79
Independence City Well #3 (62000137)	147.5	11620	524.84	0	2.86	184.66	40.13	0	25.47	0	9.83	0	12.3	531.7	34.28	14352.3	195.22	0	2811.45	57.43	29.86	0	3.01	0	22.53	1135.14	228.4	0	3.98	443.95	47.09	366608	1760.12	37.31	1.9	0	4.16	0	12.12	0	6.47
Independence City Well #3 (62000137)	152.5	10163.5	529.34	0	2.67	566.75	42.51	0	24.07	0	10.11	0	12	533.52	33.07	11167.3	174.12	0	3933.04	0	41.6	0	2.94	0	20.96	1141.59	241.8	0	3.71	668.17	52.6	378266	1772.72	19.3	1.47	0	3.76	0	12.09	0	6.36
Independence City Well #3 (62000137)	157.5	4231.49	390.45	0	2.72	186.94	24.24	0	23.18	0	9.51	0	12.74	262.87	27.82	4277.01	93.25	0	1977.64	59.57	29.84	0	2.97	0	22.32	1273.97	228.09	0	3.63	524.17	46.24	383780	1824.79	19.6	1.52	0	3.59	0	10.24	0	6.47
Independence City Well #3 (62000137)	162.5	42750.9	1036.9	0	3.42	706.92	78.83	0	56.21	112.13	12.83	0	13.85	6030.41	100.45	39931.8	410.96	3781.65	2133.03	106.91	33.8	0	2.72	26.11	16.19	884.91	216.73	8.32	3.28	975.26	66.15	275455	1578.36	82	2.72	0	5.94	32.11	14.51	11.51	5.09
Independence City Well #3 (62000137)	167.5	35318.2	877.09	0	3.36	867.33	74.22	0	45.32	0	12.56	0	13.12	3729.07	79.47	34501.7	361.79	0	3138.9	61.84	31.45	0	3.28	0	23.44	952.66	205.09	5.94	3.05	1540.52	68.65	281059	1568.23	54.49	2.28	0	5.04	41.78	13.25	9.36	4.96
Independence City Well #3 (62000137)	172.5	17972.2	616.37	0	3.11	349.3	50.28	0	32.88	0	10.55	0	12.43	1624.97	53.59	20801.6	248.93	0	2316.9	69.55	30.81	0	3.14	25.84	15.39	833.02	219.05	5.15	2.93	2018.06	71.08	340450	1703.73	36.08	1.91	0	4.55	19.55	12.11	0	6.7
Independence City Well #3 (62000137)	177.5	13296.1	548.44	0	2.91	207.72	46.28	0	29.75	0	10.34	0	12.54	1139.03	45.65	19129.8	238.15	0	2143.09	0	41.91	0	3.14	0	22.49	947.36	224.81	0	4.12	1896.16	69.01	358362	1725.77	35.02	1.87	0	4.46	0	13.12	0	6.62
Independence City Well #3 (62000137)	182.5	6152.61	437.16	0	2.56	141.76	32.04	0	22.83	0	9.96	0	11.93	377.1	29.53	10666.4	143.06	0	2583.76	0	40.56	0	2.93	0	21.1	779.69	230.32	0	3.52	936.04	55.03	376720	1749.31	19.01	1.46	0	3.69	0	10.81	0	6.13
Independence City Well #3 (62000137)	187.5	3625.3	367.22	0	2.78	138.44	25.15	0	22.51	0	9.81	0	12.22	360.57	29.7	5799.18	105.17	0	1960.22	0	40.89	0	2.94	0	21.81	804.94	217.81	0	3.74	653.47	46.62	382880	1784.14	10.82	1.29	0	3.66	0	10.28	0	6.51
Independence City Well #3 (62000137)	192.5	2939	350.08	0	2.85	127.64	21.43	0	22.05	0	8.96	0	12.37	206.43	26.23	3427.51	83.71	0	1886.69	0	42.94	0	2.96	0	22.26	849.72	215.45	0	3.72	313.74	40.76	378201	1801.22	11	1.31	0	3.59	0	10.11	0	6.7
Independence City Well #3 (62000137)	197.5	2862.23	374.87	0	2.75	121.62	20.29	0	22.37	0	10.12	0	12.48	260.2	27.86	2871.46	77.33	0	2122.51	0	43.14	0	3.03	24.5	15.08	1061.4	232.41	0	3.76	564.96	47.87	385911	1854.5	9.46	1.28	0	3.59	24.52	6.87	0	6.39
Independence City Well #3 (62000137)	202.5	53273.2	1245.22	0	3.96	883.84	96.23	0	86.45	168.35	15.23	0	14.67	21630.4	240.57	47053.9	479.59	4093.48	2380.41	188.32	38.45	0	2.82	51.38	17.27	910.99	210.71	13.07	3.65	1879.03	83.62	231504	1471.98	110.22	3.14	0	6.85	77.62	19.44	30.02	6.04
Independence City Well #3 (62000137)	207.5	27962.6	816.59	0	3.13	451.6	62.81	0	39.12	0	11.27	0	13.23	2769.49	68.01	31278.5	322.77	0	4259.2	78.63	31.37	0	3.34	32.61	15.66	1050.04	217.33	5.56	2.98	3829.1	96.4	299083	1610.1	50.03	2.17	0	5.03	25.73	11.64	0	6.77
Independence City Well #3 (62000137)	212.5	7220.44	477.19	0	2.8	138.67	37.26	0	23.59	0	9.74	0	12.22	403.23	30.37	12895.6	183.44	0	2117.39	0	40.95	0	2.99	0	21.5	690.85	241.41	0	3.86	799.63	55.12	382983	1785.46	26.2	1.63	0	4.18	0	14.8	0	6.32
Independence City Well #3 (62000137)	217.5	2464.79	351.76	0	2.73	99.77	22.46	0	21.71	0	8.86	0	12.13	185.96	25.42	4856.2	94.65	0	1960.09	0	42.69	0	3	0	21.85	904.22	221.46	0	3.67	592.92	46.73	379032	1789.56	12.78	1.35	0	3.85	25.14	8.82	0	6.59

## Sheet: 62000028
WELL #3	Note that <LOD values have been replaced with a 0 (zero) for plotting purposes.
Borehole	SAMPLE	Al (ppm)	Al Error (2σ)	As (ppm)	As Error (2σ)	Ca (ppm)	Ca Error (2σ)	Co (ppm)	Co Error (2σ)	Cr (ppm)	Cr Error (2σ)	Cu (ppm)	Cu Error (2σ)	Fe (ppm)	Fe Error (2σ)	K (ppm)	K Error (2σ)	Mg (ppm)	Mg Error (2σ)	Mn (ppm)	Mn Error (2σ)	Mo (ppm)	Mo Error (2σ)	Ni (ppm)	Ni Error (2σ)	P (ppm)	P Error (2σ)	Pb (ppm)	Pb Error (2σ)	S (ppm)	S Error (2σ)	Si (ppm)	Si Error (2σ)	Sr (ppm)	Sr Error (2σ)	U (ppm)	U Error (2σ)	V (ppm)	V Error (2σ)	Zn (ppm)	Zn Error (2σ)
Trempealeau County Hospital Well #5 (62000028)	2.5	30587.2	812.04	0	4.01	4249.59	100.44	0	78.4	110.1	14.5	0	13.53	19131.8	220.89	12714.4	240.35	0	2434.83	308.92	40.42	0	2.76	0	23.94	1889.96	212.45	13.74	3.54	258.62	47.99	284947	1566.62	62.91	2.42	0	4.89	85.02	19.84	65.2	7.14
Trempealeau County Hospital Well #5 (62000028)	7.5	27397.8	793.86	0	3.4	3900.15	84.69	0	52.22	64.4	11.2	0	13.19	5520.93	94.18	13360.7	213.26	0	2764.37	187.94	35.62	0	3.33	47.34	16	2604.15	236.48	5.46	2.96	300.51	49.06	319375	1683.62	38.2	1.96	0	4.28	40.31	14.47	60.5	6.87
Trempealeau County Hospital Well #5 (62000028)	12.5	21132.7	670.49	0	3.24	3443.13	75.32	0	49.48	0	12.36	0	13.04	4922.74	89.41	10737.5	184.65	2877.42	1737.71	127	33.49	0	3.2	34.99	15.71	2644.66	226.86	0	4.26	313.69	46.35	327623	1685.65	27.75	1.75	0	4.3	0	18.06	12.76	4.98
Trempealeau County Hospital Well #5 (62000028)	17.5	31469.9	910.67	0	3.84	6390.49	115.82	0	74.65	90.54	13.98	0	14.56	15824	208.21	22001.7	304.82	0	4721.68	222.73	39.35	0	3.89	35.91	17.02	2403.15	236.57	8.31	3.38	0	185.14	313748	1662.37	103.03	3.09	0	5.73	78.72	18.23	29.83	6.2
Trempealeau County Hospital Well #5 (62000028)	22.5	28747.9	849.8	3.75	2.16	2998.99	90.85	0	54.43	62.2	12.13	0	13.61	6309.16	99.71	28456.2	325.17	0	4614.54	141	33.97	0	3.33	44.8	15.91	2380.29	227.62	0	4.09	345.32	51.4	297433	1592.81	56.57	2.27	0	4.73	50.9	15.39	25.37	5.56
Trempealeau County Hospital Well #5 (62000028)	27.5	28953	834.46	0	3.93	4908.3	110.89	0	57.26	83.95	12.45	0	13.8	6487.29	104.17	32357.5	359.03	0	2786.25	121.12	34.76	0	3.4	31.97	16.15	4314.09	244.26	11.88	3.46	382.14	53.68	293226	1607.62	61.06	2.41	6.44	3.43	50.14	16.37	27.24	5.81
Trempealeau County Hospital Well #5 (62000028)	32.5	32890.7	957.96	0	3.72	4409.77	110.1	0	64.73	84.62	12.76	0	14.02	12488.3	183.45	34203.1	373.97	0	5061.06	175.82	36.9	0	3.48	46.02	16.65	3049.97	236.53	7.74	3.23	3851.09	101.56	280640	1581.86	64.85	2.49	5.89	3.45	38.37	16.11	27.19	5.84
Trempealeau County Hospital Well #5 (62000028)	37.5	39057.8	1057.3	0	4.38	4733.66	124.01	0	64.2	101.96	13.61	21.22	9.96	12432.8	183.53	49841.5	476.16	5471.11	2427.29	254.21	39.43	0	3.69	53.3	17.01	5937.37	269.51	18.97	3.92	761.57	65.97	287969	1592.58	70.41	2.59	10.41	3.87	59.09	16.94	34.61	6.24
Trempealeau County Hospital Well #5 (62000028)	42.5	37130.5	996.08	0	4.27	6355.29	126.86	0	59.96	81.71	13.17	23.57	9.9	10536.1	167.96	45989.5	443.47	0	3054.21	167.53	36.16	0	3.59	54.46	16.87	6641	273.89	18.2	3.85	444.85	59.62	296584	1601.28	85.45	2.79	10.37	3.75	49.22	16.48	34.84	6.13
Trempealeau County Hospital Well #5 (62000028)	47.5	28689.3	842.84	0	3.51	4150.59	100.04	0	43.88	0	13	0	13.09	3584.92	77.12	32402	342.73	4149.7	2060.77	132.51	33.71	0	3.21	36.53	15.79	4363.5	249.96	6.8	3.05	1486.56	71.31	302557	1626.2	57.89	2.31	0	4.55	44.03	14.13	17.5	5.27
Trempealeau County Hospital Well #5 (62000028)	52.5	25740.6	825.25	0	3.47	2460.96	81.23	0	40.79	0	12.1	0	13.68	2939.37	71.3	28776.9	312	0	3074.58	81.16	32.46	0	3.3	36.33	15.98	3516.58	264.74	7.99	3.16	1630.37	74.86	337443	1738.68	49.91	2.21	0	4.62	36.34	12.58	13.76	5.18
Trempealeau County Hospital Well #5 (62000028)	57.5	14486.1	630.49	0	3.28	2289.42	69.57	0	31.47	0	11.75	0	12.95	1387.32	50.39	18491.4	240.53	2982.2	1910.33	105.88	32.26	0	3.2	31.9	15.57	3784.98	269.42	4.74	2.89	1527.08	69.7	374163	1804.36	41.22	2.01	0	4.24	21.86	10.94	9.81	4.78
Trempealeau County Hospital Well #5 (62000028)	62.5	19406.2	701.7	0	3.25	1174.39	64.92	0	35.49	0	12.21	0	13.21	2040.76	59.82	23422.2	275.62	6324.84	2076.84	93.21	32.31	0	3.24	0	23.07	2909.6	253.4	5.02	2.95	1645.19	71.05	352265	1743.89	64.68	2.42	0	4.51	29.82	13.04	10.45	4.87
Trempealeau County Hospital Well #5 (62000028)	67.5	18758.3	724.13	0	3.2	1014.21	61.88	0	34.07	0	11.82	0	13.26	1654.16	54.26	22470.1	268.63	0	4267.66	117.71	32.66	0	3.23	34.72	15.68	3444.84	268.58	4.34	2.85	649.25	58.78	353419	1775.91	60.53	2.34	0	4.42	36.8	12.21	10.4	4.89
Trempealeau County Hospital Well #5 (62000028)	72.5	18544.2	675.79	0	3.17	1858.53	72.75	0	37.49	0	11.63	0	13.35	2278.26	62.74	26104.4	289.93	0	3708.82	94.16	32.3	0	3.18	26.35	15.54	3898.79	247.26	0	4.16	297.7	49.55	326323	1689.62	66.76	2.45	0	4.51	36.64	12.52	13.8	5.08
Trempealeau County Hospital Well #5 (62000028)	77.5	16111.9	633.95	0	3.16	2694.27	69.73	0	31.33	0	10.94	0	12.75	1407.3	50.64	21762.2	247.31	0	2670.63	65.25	31.05	0	3.09	33.64	15.59	4996.23	260.51	6.27	3	399.98	51.17	343397	1726.71	83.89	2.68	0	4.46	28.26	10.81	8.57	4.76
Trempealeau County Hospital Well #5 (62000028)	82.5	23033.8	763.06	0	3.25	1630.25	74.41	0	32.37	69.76	10.31	0	13.33	1484.49	52.93	32171	326.2	0	2568.96	112.99	33.61	0	3.36	54.05	16.42	2758.96	256.16	5.26	3.01	235.17	50.71	341121	1741.55	57.43	2.34	0	4.81	34.64	12.5	13.34	5.13
Trempealeau County Hospital Well #5 (62000028)	87.5	33099.6	949.13	0	3.7	1277.39	82.03	0	40.35	73.81	10.59	0	13.96	2569.92	68.27	48511.2	422.18	0	2969.67	97.47	33.76	0	3.5	47.37	16.68	2250.47	254.8	9.51	3.35	168.41	53.81	314872	1691.89	77.6	2.69	5.96	3.84	50.41	13.44	10.55	5.12
Trempealeau County Hospital Well #5 (62000028)	92.5	23332.5	747.55	0	3.12	959	70.84	0	35.58	62.33	10.24	0	12.89	2003.34	59.41	31070.2	323.73	0	3908.04	88.22	32.2	0	3.25	45.87	16.01	2193.01	234.43	0	4.22	755.93	57.13	324266	1677.83	50.38	2.19	0	4.46	31.8	12.24	0	6.97
Trempealeau County Hospital Well #5 (62000028)	97.5	19469.2	670.07	0	3.18	908.07	63.35	0	32.33	61.95	10.02	0	12.92	1420.64	51.28	25316.3	285.3	0	2494.5	68.69	31.67	0	3.26	34.82	15.8	2125.96	238.8	4.92	2.96	666.53	54.84	343820	1729.44	46.04	2.12	0	4.54	25.64	11.07	11.06	4.92
Trempealeau County Hospital Well #5 (62000028)	102.5	17630.5	652.36	0	3.36	791.34	61.46	0	30.34	0	11.1	0	13.23	1039.9	45.22	26928.1	288.68	0	2476.82	78.47	32.11	0	3.27	0	23.3	1997.21	244.57	7.92	3.15	440.98	51.27	354676	1752.24	45.44	2.11	0	4.74	24.58	10.61	10.41	4.92
Trempealeau County Hospital Well #5 (62000028)	107.5	12506	563.88	0	2.96	891.87	50.53	0	32.31	0	10.89	0	12.59	1697.33	53.99	13263.3	195.68	0	3297.36	88.92	31.05	0	3.06	24.7	15.09	3070.02	248.66	0	3.94	363.08	47.73	363457	1763.91	35.75	1.88	0	3.82	0	14.4	7.65	4.58
Trempealeau County Hospital Well #5 (62000028)	112.5	14356.4	584.33	0	2.97	794.23	50.59	0	29.58	0	10.7	0	12.33	1177.09	46.25	16400.9	210.23	0	2951.28	70.06	30.54	0	3.01	26	15.11	2541.47	240.39	0	3.94	775.41	54.49	355073	1740.12	32.5	1.81	0	3.9	20.66	9.61	7.51	4.59
Trempealeau County Hospital Well #5 (62000028)	117.5	17491.4	677.84	0	3.17	856.75	59.77	0	32.56	0	11.56	0	13.03	1319.39	49.89	23923.7	268.99	0	2535.07	106.55	33.03	0	3.24	44.25	16.03	2617.23	266.53	4.83	2.93	0	132.23	379778	1823.5	39.22	2	0	4.44	29.51	10.62	11.22	4.94
Trempealeau County Hospital Well #5 (62000028)	122.5	14632.1	591.54	0	3.2	839.24	53.71	0	31.03	0	10.58	0	13.45	1321.87	49.62	20256.3	236.94	0	3983.34	65.91	31.28	0	3.27	39.44	15.82	2461.58	238.42	4.96	2.93	274.71	45.41	360511	1750.35	39.84	2	0	4.41	19.94	10.05	0	7.03
Trempealeau County Hospital Well #5 (62000028)	127.5	15482.9	603.47	0	3.18	979.95	58.35	0	31.58	0	11.55	0	13.05	1249.15	48.91	20242.2	246.58	0	3917.49	100.63	32.8	0	3.28	34.14	15.82	2519.52	238.43	0	4.31	301.29	45.67	360319	1760.09	35.63	1.93	0	4.2	20.42	10.51	12.08	4.99
Trempealeau County Hospital Well #5 (62000028)	132.5	10789.4	519.61	0	2.99	745.97	47.32	0	26.08	0	10.23	0	12.71	696.65	37.95	14381.2	196.28	0	1949.64	52.8	30.27	0	3.13	0	22.47	2373.65	242.37	0	4.1	485.77	48.22	379301	1792.14	32.27	1.82	4.88	2.88	0	13.5	7.55	4.63
Trempealeau County Hospital Well #5 (62000028)	137.5	16922.2	639.08	0	3.17	1395.75	65.28	0	33.88	0	11.12	0	13.6	1681.41	55.08	26341.8	282.67	0	2271.48	121.04	33.35	0	3.34	41.91	15.94	1504.69	236.7	0	4.34	455.49	51.63	343266	1723.91	45.5	2.11	0	4.62	23.25	11.19	14.05	5.01
Trempealeau County Hospital Well #5 (62000028)	142.5	17341.5	665.57	0	3.28	1528.59	68.87	0	34	51.64	10.41	0	13.45	1494.89	52.73	26580.8	292.85	0	2658.59	99.15	32.8	0	3.38	40.76	16.07	1737.16	249.64	6.51	3.08	488.48	53.4	358223	1765.4	44.41	2.1	0	4.62	22.33	11.82	8.55	4.82
Trempealeau County Hospital Well #5 (62000028)	147.5	13048.5	576.01	0	3.12	1596.96	63.9	0	31.77	0	11.84	0	13.47	1314.49	50.03	19136	244.66	0	2614.16	78.85	32.01	0	3.28	31.4	15.81	1204.67	238.62	0	4.18	1264.28	62.6	365584	1784.41	34.31	1.91	0	4.41	27.62	10.96	11.53	4.97
Trempealeau County Hospital Well #5 (62000028)	152.5	12395.6	581.65	3.2	2.11	1272.62	55.59	0	28.8	0	10.51	0	13.12	892.96	42.5	17746.9	222.63	0	2785.89	94.65	32.23	0	3.24	46.52	15.99	1607.31	252.28	0	4.05	620.19	53.91	376980	1827.56	34.79	1.9	0	4.4	0	14.53	0	6.97
Trempealeau County Hospital Well #5 (62000028)	157.5	15892.9	641.91	0	3.2	1243.17	59.73	0	30.61	0	10.58	0	13.12	1191.36	47.04	22033.2	252.18	0	2792.76	70.95	31.05	0	3.21	46.93	15.83	1371.74	245.67	5.92	2.98	0	128.19	357480	1764.12	36.06	1.9	0	4.4	0	14.19	7.33	4.65
Trempealeau County Hospital Well #5 (62000028)	162.5	14127.7	616.56	0	2.98	1361.01	58.6	0	33.08	0	11.08	0	12.7	1758.21	55.27	16581.6	221.02	3816.19	1906.86	64.65	30.93	0	3.07	39.75	15.56	1833.16	251.02	0	4.13	439.73	51.34	364625	1792.14	27.79	1.73	0	4.06	23.92	9.99	7.84	4.67
Trempealeau County Hospital Well #5 (62000028)	167.5	13109.7	546.54	0	2.95	1290.97	56.48	0	33.97	0	10.7	0	12.82	1738.27	55.65	16525.2	217.16	0	2572.6	77.13	31.72	0	3.19	24.65	15.44	1699.22	226.61	0	3.8	217.87	43.35	353090	1741.48	31.2	1.82	0	4.05	25.95	12.02	14.88	5.01
Trempealeau County Hospital Well #5 (62000028)	172.5	17092	652.58	0	3.2	1347.46	63.97	0	36.68	68.31	10.81	0	13.41	2134.44	61.46	20628.9	254.67	0	2717.15	72.39	31.95	0	3.16	37.89	15.88	2227	249.07	0	4.3	484.76	51.75	360441	1775.8	31.88	1.86	0	4.21	23.89	10.5	11.3	4.89
Trempealeau County Hospital Well #5 (62000028)	177.5	13779.1	572.74	0	3.05	1519.89	61.27	0	29.52	0	11.32	0	13.01	1074.68	45.75	18823	236.76	0	2209.84	0	45.69	0	3.25	0	23.23	1582.27	238.4	0	4.07	1376.14	62.89	371044	1789.62	29.48	1.8	0	4.28	24.35	10.16	7.25	4.79
Trempealeau County Hospital Well #5 (62000028)	182.5	13654.5	603.14	0	3.28	1422.32	59.85	0	31.85	0	10.95	0	13.47	1257.03	48.68	19962.4	240.02	0	2506.69	96.52	32.44	0	3.25	28.39	15.61	1576.67	251.12	4.9	2.9	1131.44	62.73	369951	1807.22	32.43	1.86	0	4.41	0	19.07	17.35	5.21
Trempealeau County Hospital Well #5 (62000028)	187.5	20993.1	701.11	0	3.2	1766.31	71.42	0	34.4	0	11.38	0	13.04	1784.48	56.24	27937.4	293.1	0	3494.07	106.64	32.59	0	3.12	44.36	15.85	1449.15	228.61	5.82	2.97	1613.05	68.86	326990	1680.88	31.4	1.83	0	4.25	17.99	10.92	13.1	4.95
Trempealeau County Hospital Well #5 (62000028)	192.5	28645.7	852.38	0	3.52	1702.89	78.13	0	43.61	73.84	10.82	18.76	9.43	3285.31	74.68	35212.5	356.43	3442.4	2057.97	90.72	32.65	0	3.32	29.38	15.93	1289.06	235.08	8.78	3.23	988.77	65.37	310626	1668.05	62.95	2.41	0	5.27	29.98	12.14	21.59	5.47
Trempealeau County Hospital Well #5 (62000028)	202.5	25369.4	792.01	0	3.31	1745.48	75.87	0	43.42	66.74	10.89	0	13.61	3370.92	75.09	33240.7	342.03	0	2786.68	107.88	33.02	2.82	1.78	45.32	16.15	1109.11	233.72	6.76	3.07	1013.03	65.25	315142	1670.1	61.51	2.37	0	5.24	28.05	11.78	19.83	5.38
Trempealeau County Hospital Well #5 (62000028)	207.5	26875.3	825.3	0	3.5	1994.93	81.47	0	45.23	0	12.27	17.95	9.44	3529.72	77.58	34030.5	353.36	3037.59	2021.86	146.55	34.66	0	3.33	38.05	16.17	1184.24	236.26	7.42	3.16	789.63	61.47	318064	1685.57	61.98	2.4	0	5.2	39.19	12.35	15.29	5.24

## Sheet: 62000024
WELL #4	Note that <LOD values have been replaced with a 0 (zero) for plotting purposes.
Borehole	SAMPLE	Al (ppm)	Al Error (2σ)	As (ppm)	As Error (2σ)	Ca (ppm)	Ca Error (2σ)	Co (ppm)	Co Error (2σ)	Cr (ppm)	Cr Error (2σ)	Cu (ppm)	Cu Error (2σ)	Fe (ppm)	Fe Error (2σ)	K (ppm)	K Error (2σ)	Mg (ppm)	Mg Error (2σ)	Mn (ppm)	Mn Error (2σ)	Mo (ppm)	Mo Error (2σ)	Ni (ppm)	Ni Error (2σ)	P (ppm)	P Error (2σ)	Pb (ppm)	Pb Error (2σ)	S (ppm)	S Error (2σ)	Si (ppm)	Si Error (2σ)	Sr (ppm)	Sr Error (2σ)	U (ppm)	U Error (2σ)	V (ppm)	V Error (2σ)	Zn (ppm)	Zn Error (2σ)
Land O’Lakes Creamery Well (62000024)	2.5	12548	529.17	0	3.13	1820.02	50.39	0	36.71	0	11.35	0	12.81	2450.2	63.87	4540.15	105.26	3504.84	1645.56	97.56	31.64	0	2.51	32.44	15.36	1014.38	216.08	0	4.14	391.82	45.98	341541	1741.84	8.61	1.26	0	3.75	16.74	9.3	0	6.73
Land O’Lakes Creamery Well (62000024)	7.5	12428.5	518.02	0	3	1899.28	52.78	0	38.6	0	11.57	0	12.42	2765.72	67.13	4327.28	106.55	2838.6	1584.11	144.39	32.91	0	3.06	23.47	15.08	859.89	212.13	0	4.02	389.6	44.87	344319	1729.03	7.48	1.22	0	3.52	0	18.3	7.59	4.56
Land O’Lakes Creamery Well (62000024)	12.5	15831.8	623.28	0	3.07	2317.28	67.41	0	47.92	0	12.31	0	13.23	4410.02	84.05	10756.2	191.79	0	2623.98	49.63	30.46	0	2.62	0	22.83	998.66	235.8	0	4.2	357.7	49.1	350836	1753.56	18.09	1.52	0	3.92	17.53	11.39	9.07	4.8
Land O’Lakes Creamery Well (62000024)	17.5	7036.92	482.27	0	2.93	1531.49	45.8	0	34.51	0	10.8	0	12.98	1819.86	55.58	4625.47	103.03	0	2628.48	63.72	30.24	0	3.04	0	22.49	1011.32	247.43	0	4.1	439.65	49.41	384486	1852.33	8.22	1.24	0	3.67	18.39	7.86	6.88	4.53
Land O’Lakes Creamery Well (62000024)	22.5	7326.16	451.26	3.07	1.93	1753.02	50.79	0	36.05	0	10.51	0	12.63	2350.2	61.55	7232.02	127.17	0	2315.44	0	43.65	0	2.51	0	22.24	1131.08	219.25	0	3.63	780.93	54.11	340846	1715.19	14.76	1.4	0	3.74	18.59	8.37	0	6.76
Land O’Lakes Creamery Well (62000024)	27.5	9278.81	489.92	0	3.08	1810.4	48.92	0	37.8	0	10.01	0	12.79	2326.88	62.87	6207.03	114.76	0	2265.29	75.21	31.08	0	3.1	23.74	15.34	920.45	228.59	0	4.17	769.33	52.6	368245	1796.39	13.15	1.4	0	3.92	27.81	11.16	0	6.77
Land O’Lakes Creamery Well (62000024)	32.5	8074.43	459.97	0	2.8	1699.08	47.42	0	32.71	0	10.4	0	12.7	1677.32	53.87	4751.53	103.61	0	1791.72	45.77	30.12	0	3.06	30.2	15.29	917.34	225.82	0	3.83	566.36	48.1	371545	1794.53	9.44	1.28	0	3.71	0	11.71	0	6.64
Land O’Lakes Creamery Well (62000024)	37.5	8853.72	489.83	0	2.97	1531.97	46.36	0	32.94	0	10.48	0	12.78	1726.1	54.04	5433.65	110.4	0	2446.14	0	43.86	0	3.06	0	22.07	1067.95	231.95	0	3.91	568.33	50.05	366431	1787.21	10.2	1.29	0	3.74	22.88	8.15	0	6.74
Land O’Lakes Creamery Well (62000024)	42.5	6600.98	435.69	0	2.88	1415.95	41.79	0	34.26	0	10.57	0	12.75	1828.46	55.54	2462.02	77.48	0	2094.56	50.58	29.81	0	3.01	0	22.22	1082.33	228.41	0	3.9	681.1	49.54	378304	1799.99	7.67	1.22	0	3.54	17.89	7.57	7.29	4.57
Land O’Lakes Creamery Well (62000024)	47.5	7920.11	458.97	0	2.9	1487.04	45.42	0	31.91	0	10.02	0	13.06	1416.85	50.78	5620.98	110.63	0	2990.9	56.91	30.44	0	3.15	24.18	15.38	1256.09	226.21	0	3.99	653.85	49.77	366969	1800.65	12.65	1.39	0	3.67	34.16	10.84	0	6.95
Land O’Lakes Creamery Well (62000024)	52.5	6094.59	429.9	0	2.96	1513.92	42.58	0	29.06	0	9.79	0	12.35	1123.07	45.67	2704.5	79.5	0	3491.23	64.53	30.25	0	2.49	38.02	15.49	1146.4	230.36	0	3.95	551.94	47.09	388027	1841.58	8.25	1.25	0	3.59	0	10.53	0	6.68
Land O’Lakes Creamery Well (62000024)	57.5	6097.03	429.53	0	2.7	1460.1	40.26	0	28.17	0	9.68	0	12.77	1027.32	43.75	2537.84	74.53	0	3003.96	0	42.2	0	3.02	0	22.6	704.39	226.57	0	3.65	383.78	44.9	376601	1816.18	6.75	1.2	0	3.57	0	10.05	0	6.47
Land O’Lakes Creamery Well (62000024)	62.5	3969.73	394.67	0	2.67	1297.6	36.74	0	27.09	0	9.58	0	12.35	775.3	39.13	1366.85	57.75	0	2141.11	53.1	29.47	0	3	24.97	15.05	614.54	229.06	0	3.49	0	105.5	387133	1841.58	7.89	1.22	0	3.6	15.51	8.58	0	6.21
Land O’Lakes Creamery Well (62000024)	67.5	9425.12	491.38	0	2.84	1943.72	47.2	0	29.67	0	9.89	0	12.33	1184.5	45.95	3880.34	90.82	0	2181.95	57.61	29.54	0	3.01	0	22.38	983.72	233.15	0	3.76	803.48	52.8	380531	1813.6	9.8	1.27	0	3.68	0	9.94	0	6.47
Land O’Lakes Creamery Well (62000024)	72.5	5571.46	440.96	0	2.83	1763.44	47.74	0	29.38	0	9.68	0	12.63	1086.79	44.59	6478.48	115.01	0	2470.4	0	42.02	0	3.04	0	22.25	1213.67	239.42	0	3.9	412.74	46.76	383171	1828.81	10.82	1.31	0	3.58	0	10.74	0	6.6
Land O’Lakes Creamery Well (62000024)	77.5	4832.84	419.5	0	2.88	2865.56	54.4	0	33.03	0	8.88	0	12.54	1643.74	53.31	3911.42	89.33	0	2070.27	0	44	0	3.01	29.9	15.28	2241.65	242.58	0	3.91	383.26	45.68	388065	1826.64	11.01	1.32	0	3.63	0	14.3	7.9	4.54
Land O’Lakes Creamery Well (62000024)	82.5	3869.27	410.62	0	2.9	1493.56	40.7	0	29.08	0	10.56	0	12.2	962.49	42.73	2072.74	69.6	0	3080.23	0	43.09	0	3.03	0	22.62	1396.54	245.53	0	3.82	325.74	45.39	391879	1871.86	7.58	1.22	0	3.55	0	9.79	0	6.76
Land O’Lakes Creamery Well (62000024)	87.5	4671.9	425.81	0	2.91	1311.98	38.81	0	27.86	0	9.42	0	12.72	893.65	41.52	2259.81	72.05	0	3777.48	53.4	29.91	0	2.46	28.67	15.23	854.05	240.75	0	3.73	0	109.6	393861	1867.43	8.92	1.26	0	3.68	21.89	9.96	0	6.66
Land O’Lakes Creamery Well (62000024)	92.5	4714.48	418.31	0	2.8	1870.23	45.95	0	27.64	0	10.41	0	12.46	1001.11	43.57	2954.65	81.25	0	2069.85	56.44	29.81	0	3.03	24.4	15.16	1351.28	240.11	0	3.85	528.27	48.3	390601	1858.21	6.66	1.2	0	3.66	27.43	10.19	7.03	4.56
Land O’Lakes Creamery Well (62000024)	97.5	4614.94	425.03	0	2.9	1278.97	38.27	0	26.83	0	9.06	0	12.83	907.34	41.46	2047.37	69.41	0	2442.96	60.75	29.89	0	3.02	38.8	15.3	846.13	240.79	0	3.8	0	107.22	391740	1860.35	7.83	1.22	0	3.56	0	9.98	8.11	4.58
Land O’Lakes Creamery Well (62000024)	102.5	10958.2	532.28	0	2.87	1334.45	52.01	0	27.5	0	10.71	0	12.82	822.68	40.65	12055.6	184.28	0	2145.1	53.37	30.55	0	3.09	34.96	15.53	1045.7	238.55	0	3.92	0	117.98	374183	1815.82	22.72	1.62	0	3.92	0	12.63	0	6.72
Land O’Lakes Creamery Well (62000024)	107.5	5498.12	429.53	0	2.98	2139.61	50.77	0	24.3	0	9.67	0	12.5	482.49	33.16	8584.77	125.97	0	2089.04	51.32	29.44	0	2.46	0	22.3	1242.91	236.23	0	3.96	0	105.09	384648	1818.46	17.89	1.49	0	3.82	0	14.72	8.73	4.59
Land O’Lakes Creamery Well (62000024)	112.5	16315.7	624.26	0	3.32	1304.39	58.4	0	30.32	0	10.42	0	12.87	1143.68	45.67	20805.1	246.5	0	2264.33	0	43.66	0	3.15	0	22.61	725.42	231.23	7.04	2.98	230.02	47.54	344710	1727.54	31.48	1.79	0	3.94	0	13.1	0	6.75
Land O’Lakes Creamery Well (62000024)	117.5	16573.4	650.65	0	3.13	1338.61	58.86	0	27.08	0	10.59	0	12.55	896.16	41.03	21508.5	250.12	0	2780.47	0	43.42	0	2.52	0	22.35	734.15	241.5	5.54	2.88	458.3	52.75	356738	1744.25	40.01	1.94	0	4.34	0	18.92	6.93	4.58
Land O’Lakes Creamery Well (62000024)	122.5	10076.1	526.68	0	3	1273.48	51.44	0	24.16	0	10.03	0	12.44	466.75	32.67	14144	194.55	0	2277.48	0	43.51	0	3.09	22.6	14.96	732.67	238.57	4.54	2.78	503.42	50.87	368001	1779.13	24.67	1.64	0	3.93	0	16.44	0	6.3
Land O’Lakes Creamery Well (62000024)	127.5	42996.5	1149.01	0	4.28	2743.96	111.26	0	72.57	106.03	14.09	17.37	10.15	14420.3	201.7	53212.8	504.84	7307.38	2623.88	148.02	37.27	0	3.6	62.17	17.77	665.35	226.49	17.54	3.97	3900.64	110.13	259376	1568.44	96.19	3.02	0	6.24	66.97	17.73	54.7	7.16
Land O’Lakes Creamery Well (62000024)	132.5	26696	793.69	0	3.06	1540.6	77.36	0	38.13	0	11.84	0	13.01	2468.62	63.94	33964.8	349.5	0	2898.46	95.22	31.42	0	2.57	0	22.92	729.5	220.18	0	4.14	2560.05	84.17	300726	1612.09	51.06	2.16	0	4.64	37.17	12.09	7.08	4.63
Land O’Lakes Creamery Well (62000024)	137.5	26286.6	787.08	0	3.15	1644.86	76.68	0	37.73	0	11.93	0	13.09	2507.88	64.57	33564.1	346.42	0	2869.93	0	43.49	0	2.61	0	22.74	854.06	224.59	6.59	3.02	2026.13	77.36	311833	1635.83	55.96	2.25	0	4.93	0	17.6	9.74	4.8
Land O’Lakes Creamery Well (62000024)	142.5	31870.6	923.71	0	3.42	1901.74	87.44	0	48.54	89.17	12.13	0	13.06	4691.13	85.37	41699.9	407.31	0	2743.18	90.4	31.07	3.11	1.77	0	22.55	770.27	240.38	7.68	3.08	1912.16	82.65	307142	1632.57	78.16	2.56	0	5.26	45.08	14.55	16.93	5.09
Land O’Lakes Creamery Well (62000024)	147.5	41144.7	1074.93	0	3.95	2574.19	99.67	0	63.61	112.5	13.54	0	14.47	11508.5	173.9	53626.2	484.91	0	3421.05	133.81	34.76	3.72	1.94	37	16.69	922.31	224.41	12.38	3.56	2074.86	86.63	262809	1538.41	112.89	3.13	0	6.73	35.64	15.51	24.37	5.7
Land O’Lakes Creamery Well (62000024)	152.5	42943.7	1126.22	0	3.8	2295.2	100.71	0	67	112.77	13.32	0	14.24	12860	184.12	51224.4	477.07	5217.88	2456.09	122.61	34.89	4.97	1.95	35.5	16.68	1031.82	230.11	11.51	3.52	1110.22	73.58	267349	1566.81	112.18	3.13	0	6.64	53.14	16.24	27.34	5.93
Land O’Lakes Creamery Well (62000024)	157.5	37977.6	1017.59	0	3.61	2683.29	102.47	0	61.47	107.63	12.99	0	13.46	11222	170.97	48293.1	457.46	3705.73	2258.6	96.22	33.16	3.87	1.85	28.65	16.16	1128.37	226.94	7.49	3.19	1370.98	74.58	275523	1562.78	82.88	2.71	0	5.92	49.51	16.23	19.73	5.4
Land O’Lakes Creamery Well (62000024)	162.5	28594.4	818.01	0	3.3	2344.16	81.9	0	44.61	78.8	11.61	0	13.17	3722.89	78.62	32759.9	344.52	0	2908.05	91.85	32.35	0	3.25	45.92	16.14	1287.9	224.96	5.5	2.99	1608.25	71.66	307780	1630.85	50.16	2.18	0	4.74	25.61	12.82	10.81	4.9
Land O’Lakes Creamery Well (62000024)	167.5	13097.4	558.69	0	3.05	1492.99	54.41	0	29.23	0	10.56	0	12.68	1061.8	45.31	14665.8	203.16	0	2266.44	66.95	31.11	0	3.17	40.41	15.81	800.43	229.13	0	4.14	976.06	57.79	357250	1775.14	24.95	1.69	0	4.11	31.54	11.65	6.99	4.64
Land O’Lakes Creamery Well (62000024)	172.5	11369.4	547.96	0	2.88	1492.07	51.52	0	28.44	0	10	0	13.24	978.23	43.24	11787.5	178.2	0	3029.68	0	44.38	0	3.07	36.42	15.52	828.84	236.15	0	3.89	901.42	57.78	359789	1789.94	24.48	1.66	0	3.96	0	12.08	0	6.67
Land O’Lakes Creamery Well (62000024)	177.5	12620.2	570.22	0	2.94	1538.34	55.71	0	28.89	0	10.26	0	12.33	1223.87	45.98	15076.8	206.19	0	3858.61	0	42.81	0	2.47	0	21.73	979.62	234.16	4.13	2.72	1244.29	63.05	354637	1727.6	23.74	1.6	0	4	14.25	9	0	6.51
Land O’Lakes Creamery Well (62000024)	182.5	11403.8	532.05	0	2.77	1549.14	53.55	0	29.95	0	10.24	0	12.52	1281.07	47.01	13682.3	192.79	0	2076.96	0	42.2	0	2.48	28.78	14.99	876.67	229.99	0	3.75	2039.14	72.27	358065	1727.25	19.74	1.51	0	3.98	0	17.44	0	6.55
Land O’Lakes Creamery Well (62000024)	187.5	12134.8	565.96	0	3.02	1444.21	52.34	0	31.33	0	10.4	0	13.27	1287.05	48.39	12083.4	183.19	0	2366.89	70.68	31.01	0	3.11	34.6	15.5	789.88	245.35	0	4	4228.78	98.96	380036	1816.71	17.75	1.51	0	3.91	0	12.43	0	6.77
Land O’Lakes Creamery Well (62000024)	192.5	20016.5	687.32	0	3.76	1632.39	63.48	0	39.88	0	11.44	0	12.9	2836.39	68.53	20427.7	250.36	3896.91	1901.98	68.08	30.96	0	3.13	26.14	15.41	654.51	226.95	11.91	3.32	2367.16	79.18	333584	1700.99	26.34	1.7	0	4.42	24.67	10.42	57.57	6.73
Land O’Lakes Creamery Well (62000024)	197.5	17697.3	620.85	0	3.92	1539.99	64.56	0	38.15	0	11.35	0	12.91	2701.78	65.86	21003.9	257.45	0	2307.2	62.07	30.04	0	3.07	30.55	15.21	504.93	215.48	18.77	3.62	2252.36	75	328175	1653.57	27.6	1.7	0	4.16	21.9	13.77	43.79	6.1
Land O’Lakes Creamery Well (62000024)	202.5	20246.1	669.06	0	3.08	1571.27	64.83	0	36.53	0	11.65	0	12.65	2131.8	61.15	19958.8	255.77	0	2594.31	71.3	31.71	0	3.2	26.25	15.62	702.12	220.5	5.51	2.95	2677.22	81.23	329163	1704.99	27.14	1.75	0	4.28	18.55	10.79	0	7.05
Land O’Lakes Creamery Well (62000024)	207.5	17715	631.65	0	3.08	1529.46	64.08	0	35.34	0	11.48	0	12.59	2045.04	58.92	20483.5	252.74	0	2644.09	56.74	30.06	0	3.1	30.5	15.38	817.69	222.41	0	4.1	3433.13	88.67	336448	1691.19	22.08	1.61	0	4.11	23.38	13.5	17.99	5.08
Land O’Lakes Creamery Well (62000024)	212	40887.5	1033.9	0	3.6	2185.39	96.87	0	69.47	112.5	13.2	15.62	9.71	14059.7	195.1	39348.1	419.05	0	4428.66	148.58	36.08	0	2.75	38.37	16.71	776.31	201.94	8.57	3.28	1282.98	69.11	251259	1500.36	57.63	2.38	0	5.61	38.15	16.62	21.22	5.66

## Sheet: 62000018
WELL #5	Note that <LOD values have been replaced with a 0 (zero) for plotting purposes.
Borehole	SAMPLE	Al (ppm)	Al Error (2σ)	As (ppm)	As Error (2σ)	Ca (ppm)	Ca Error (2σ)	Co (ppm)	Co Error (2σ)	Cr (ppm)	Cr Error (2σ)	Cu (ppm)	Cu Error (2σ)	Fe (ppm)	Fe Error (2σ)	K (ppm)	K Error (2σ)	Mg (ppm)	Mg Error (2σ)	Mn (ppm)	Mn Error (2σ)	Mo (ppm)	Mo Error (2σ)	Ni (ppm)	Ni Error (2σ)	P (ppm)	P Error (2σ)	Pb (ppm)	Pb Error (2σ)	S (ppm)	S Error (2σ)	Si (ppm)	Si Error (2σ)	Sr (ppm)	Sr Error (2σ)	U (ppm)	U Error (2σ)	V (ppm)	V Error (2σ)	Zn (ppm)	Zn Error (2σ)
Whitehall Test Hole #2 (62000018)	2.5	22680.5	694.83	0	3.08	5085.78	89.78	0	49	81.01	11.48	0	12.76	5190.35	90.05	10254.7	187.97	2814.49	1751.54	170.34	34.28	34.89	15.44	2262.63	220.41	0	4.05	0	152.22	310103	1633.35	28.66	1.74	0	4.16	35.27	13.06	11.01	4.8	83.87	2.82
Whitehall Test Hole #2 (62000018)	7.5	28290.4	759.47	0	3.32	6240.34	108.97	0	61.93	81.56	12.57	0	13.32	12281.3	178.33	12749	222.97	7486.25	1955.03	235.38	37.46	45.62	16.15	2403.74	200.95	0	4.33	0	178.73	269333	1520.04	43.53	2.07	0	4.34	59.76	16.75	18.42	5.29	123.76	3.35
Whitehall Test Hole #2 (62000018)	12.5	12164	544.35	0	3.21	3304.81	66.9	0	39.04	0	10.36	0	12.83	2811.49	67.94	10418.1	151.12	0	2504.27	81.61	31.46	29.69	15.35	2644.02	236.26	5.14	2.89	445.13	48.64	350342	1738.97	19.32	1.54	0	3.89	0	18.52	9.08	4.71	70	2.64
Whitehall Test Hole #2 (62000018)	17.5	6102.4	418.92	0	2.81	1487.25	43.65	0	29.71	0	9.69	0	11.93	1449.56	50.21	4635.13	99.39	0	2004.8	74.61	30.24	29.37	15.1	2625.99	230.86	0	3.7	525.81	46.63	375527	1773.34	9.01	1.26	0	3.55	0	14.22	0	6.7	32.06	2.08
Whitehall Test Hole #2 (62000018)	22.5	13268.6	573.21	0	3.03	2068.48	61.57	0	42.1	0	10.99	0	12.57	3457.42	74.8	11482.4	186.52	0	3450.55	163.67	34.09	30.67	15.36	3636.26	244.97	0	4.06	286.84	47	346414	1729.75	19	1.53	0	4.01	0	17.88	12.52	4.87	53.28	2.43
Whitehall Test Hole #2 (62000018)	22.5	13746.7	589.04	0	3.21	2028.08	60.92	0	42.85	0	10.88	0	12.81	3378.05	74.45	11425	185.9	0	2370.78	162.45	34.35	30.01	15.48	3911.2	255.95	0	4.15	317.52	48.47	358756	1766.13	19.17	1.54	0	4.05	0	17.6	12.8	4.89	53.75	2.45
Whitehall Test Hole #2 (62000018)	27.5	22215	793.45	0	4.18	2350.11	89.88	0	65.76	0	13.42	0	14.24	12532.2	184.79	34623	374.56	0	3723.82	144.73	36.14	43.64	16.89	4960.08	269.13	16.09	3.79	357.6	56.9	315186	1685.11	76.94	2.7	8.89	3.77	23.07	13.24	21.46	5.69	276.78	4.84
Whitehall Test Hole #2 (62000018)	32.5	16604.3	656.76	0	4.11	2174.65	79.89	0	58.56	68.24	12.45	0	13.98	10141.2	165.41	24384.5	304.4	0	2297.5	174.86	36.42	43.04	16.5	4540.56	259.34	16.19	3.71	434.76	53.94	334238	1712.12	52.49	2.27	5.9	3.34	29.83	12.29	16.31	5.37	171.92	3.89
Whitehall Test Hole #2 (62000018)	37.5	15199.9	594.89	0	3.1	2192.49	65.62	0	43.02	0	11.46	0	12.98	3881.89	78.86	14971.3	211.79	0	2563.71	96.46	31.86	39.05	15.5	4971.46	245.94	0	4.21	418.7	49.63	329005	1676.81	40.96	1.98	0	3.88	25.2	10.84	15.76	5.04	50.26	2.44
Whitehall Test Hole #2 (62000018)	42.5	14955.5	621.1	0	3.13	1846.74	65.97	0	36.64	0	11.16	0	12.92	2331.31	63.32	19018.3	242.16	0	4171.17	92.98	32.09	30.55	15.56	4227.6	254.22	0	4.27	340.35	49.51	343982	1738.77	46.08	2.11	0	4.21	40.38	10.79	8.24	4.77	68.97	2.73
Whitehall Test Hole #2 (62000018)	47.5	8797.28	478.86	0	2.72	1550.19	48.62	0	32.59	0	10.56	0	13.02	1704.32	54.76	7795.98	130.3	0	2084.29	59.75	30.62	33.77	15.48	4868.98	248.84	0	3.75	336.93	45.74	361422	1778.62	45.84	2.09	0	3.87	23.51	8.96	0	6.84	30.54	2.19
Whitehall Test Hole #2 (62000018)	52.5	12607.9	541.89	0	3.4	1591.38	61.14	0	41.56	0	12.18	0	12.92	3515.37	76.1	11753.4	199.26	2519.53	1664.53	105.44	32.48	35.29	15.57	4877.61	242.55	6.41	2.98	274.19	45.28	340607	1711.06	37.41	1.94	0	4.02	0	16.3	10.72	4.85	40.85	2.33
Whitehall Test Hole #2 (62000018)	57.5	8764.3	478.74	0	3.08	1050.23	45.66	0	31.39	0	10.67	0	12.57	1549.72	51.84	10044.4	148.52	0	2193.1	97.28	31.42	42.24	15.47	4050.35	245.99	4.51	2.79	272.75	44.4	370317	1765.79	37.89	1.91	0	3.88	19.15	8.83	0	6.63	47.91	2.38
Whitehall Test Hole #2 (62000018)	67.5	5616.58	408.4	0	3.11	1037.33	35.58	0	28.46	0	9.34	0	12.3	1155.4	46.06	3205.64	81.34	0	2948.29	51.72	30.05	35.25	15.36	4874.4	240.71	5.54	2.9	0	108.58	367985	1778.52	43.6	2.03	0	3.66	0	12.32	0	6.78	17.19	1.96
Whitehall Test Hole #2 (62000018)	72.5	18551	684.26	0	3.18	987.79	60.89	0	29.41	0	10.6	0	13.23	1129.3	45.78	27229.5	288.39	0	2546.24	73.64	30.56	0	22.85	1497	246.78	4.76	2.9	163.43	48.5	350036	1737.53	62.74	2.35	5.51	3.19	34.97	14.1	0	6.76	106.88	3.15
Whitehall Test Hole #2 (62000018)	77.5	4929.25	422.08	0	3.04	928.14	37.43	27.12	17.36	0	9.57	0	12.91	466.96	33.37	6861.44	113.53	0	2140.11	0	45.2	26.32	15.41	1659.12	242.22	0	4.15	0	107.94	394438	1866.81	32.84	1.84	0	3.99	0	11.27	0	7.02	59.75	2.57
Whitehall Test Hole #2 (62000018)	82.5	19632.2	698.74	0	3.53	1206.35	69.83	0	32.9	72.66	10.36	15.4	9.34	1356.42	51.22	31232.7	326.55	0	2424.32	106.52	33.28	0	23.64	1665.49	246.66	11.49	4.41	193.57	48.95	350584	1754.36	59.65	2.39	0	4.97	31.3	12.8	7.96	4.92	196.06	4.1
Whitehall Test Hole #2 (62000018)	87.5	16784.5	618.94	0	3.42	966.36	58.29	0	30.93	62.08	10.04	0	13.35	1286.88	49.14	25450.6	271.85	0	3129.57	120.35	33.24	27.57	15.57	1084.17	223.82	7.14	3.04	0	127.2	338209	1705.5	44.65	2.08	0	4.51	18.12	9.61	0	6.86	76.61	2.83
Whitehall Test Hole #2 (62000018)	92.5	10410.7	539.58	0	3.08	958.29	53.01	0	25.39	0	10.16	0	12.79	547.85	34.93	18528.1	229.96	0	2458.51	50.09	29.66	25.19	15.28	1553.07	247.27	0	4.16	0	129.81	375050	1797.37	40.6	1.98	0	4.38	0	13.73	0	6.68	154.45	3.57
Whitehall Test Hole #2 (62000018)	97.5	14982.1	628.03	0	3.37	1130.09	61.56	0	28.76	0	11.03	0	13.13	869.01	42.03	25847	276.72	0	4219.88	121.51	33.13	23.58	15.49	1411.84	240.45	6.16	3.02	0	128.71	349715	1746.08	41.43	2.03	0	4.51	18.34	10.55	7.52	4.75	152.79	3.61
Whitehall Test Hole #2 (62000018)	102.5	14631.4	597.88	0	3.01	1005.52	55.78	0	25.51	0	11.02	0	12.58	554.7	35.17	19936.3	239.68	0	2422.49	0	44.84	39.35	15.6	1513.34	240.49	0	4.24	0	125.61	360651	1764.78	37.89	1.93	0	4.14	0	19.18	0	6.94	72.69	2.73
Whitehall Test Hole #2 (62000018)	107.5	13923.3	595.21	0	2.86	938.93	51.46	0	24.9	0	10.33	0	12.55	406.52	31.56	17150.6	217.46	0	2319.81	0	43.72	26.22	15.2	1203.06	243.25	0	3.69	0	121.43	361493	1782.17	34.6	1.85	0	3.93	0	13.53	0	6.58	50.08	2.41
Whitehall Test Hole #2 (62000018)	112.5	19504.3	712.51	0	3.44	952.64	59.24	0	29.2	0	10.09	0	13.25	1058.01	44.69	29381.4	295.1	0	3425.92	0	43.93	0	22.68	1205.4	246.34	9.07	3.16	1187.55	66.97	347098	1734.23	58.74	2.3	0	4.93	0	14.16	0	6.83	108.81	3.17
Whitehall Test Hole #2 (62000018)	117.5	16268.8	630.53	0	3.08	913.26	57.56	0	27.44	0	10.5	0	12.98	794.29	40.08	24579.4	269.23	0	2299.14	74.9	31	26.18	15.39	1384.46	240.32	0	4.1	499.39	52.76	353074	1740.04	44.28	2.05	0	4.66	23.83	10.37	7.24	4.73	103.09	3.08
Whitehall Test Hole #2 (62000018)	122.5	13570.1	576.04	0	2.94	984.03	51.42	0	27.95	0	10.47	0	12.59	901.29	41.98	16088.7	209.27	0	3241.95	84.25	31.24	22.82	15.19	1555.64	235.23	0	3.93	779.31	55.01	354532	1757.15	31.77	1.81	0	3.98	19.5	12.04	0	6.88	31.49	2.16
Whitehall Test Hole #2 (62000018)	127.5	10869.3	521.99	0	3.95	1223.59	51.2	0	29.06	0	10.45	14.41	9.14	1098.95	46.37	14865.6	198.92	0	1932.85	61.32	31.25	34.53	15.8	1882.29	234.92	16.64	3.65	580.31	51.02	359379	1784.87	26.87	1.75	0	4.14	20.52	11.29	11.39	5.01	72.73	2.76
Whitehall Test Hole #2 (62000018)	132.5	9820.96	512.91	3.77	2.23	1118.27	49.14	0	25.87	0	10.04	0	12.8	505.9	34.29	13401.3	189.52	0	3173.55	72.29	30.81	0	22.92	1273.58	235.29	0	4.26	239.47	45.16	369642	1789.96	29.47	1.77	0	4.22	0	16.18	0	6.68	105.48	3.09
Whitehall Test Hole #2 (62000018)	137.5	16616.8	648.03	0	3.18	1263.01	62.61	0	30.52	0	10.71	0	12.97	1228.74	47.62	26136.3	280.92	0	2735.43	50.08	29.87	25.96	15.43	1772.6	246.16	6.23	2.98	1829.58	73.3	355989	1737.38	38.1	1.95	0	4.58	23.6	10.05	0	6.94	116.23	3.22
Whitehall Test Hole #2 (62000018)	142.5	14123.7	635.14	0	3.26	906.06	55.94	0	29.25	0	10.53	0	12.7	1074.79	45.04	22056.3	254.17	2965.24	1947.96	0	44.92	27.05	15.43	1685.24	263.12	5.76	2.96	2563.01	84.52	381212	1811.95	33	1.84	5.03	3.08	0	14.34	7.81	4.76	126.07	3.31
Whitehall Test Hole #2 (62000018)	147.5	17651.8	690.4	0	3.26	858.41	65.44	0	29.59	0	11.39	0	12.8	1164.13	46.52	28569.3	310.05	0	4156.78	0	44.36	27.75	15.46	1142.5	250.42	5.65	2.96	1904.02	75.89	362156	1753.48	44.18	2.06	0	4.88	22.45	11.29	8.26	4.71	162.73	3.67
Whitehall Test Hole #2 (62000018)	152.5	16589.4	622.47	0	3.39	971.35	57.23	0	26.73	0	10.09	0	13.11	753.33	39.47	22448.4	259.25	3104.21	1786.45	68.35	31.12	0	22.69	1204.16	232.89	9.16	3.16	1717.14	69.05	354404	1738.5	38.02	1.95	0	4.7	0	13.74	0	6.63	115.87	3.22
Whitehall Test Hole #2 (62000018)	157.5	16378.3	636.04	0	3.33	904.92	47.86	0	29.95	0	10.38	0	12.75	1109.06	45.98	15353.7	201.38	0	3338.43	91.4	31.88	29.85	15.53	1157.57	239.23	6.08	2.98	1648.22	70.12	353912	1779.19	29.47	1.78	0	4.13	0	12.55	0	6.94	62.34	2.61
Whitehall Test Hole #2 (62000018)	162.5	25233.3	856.53	0	3.63	1008.17	72.61	0	36.87	0	11.16	0	14.15	2009.38	60.5	40605.4	383.67	4127.73	2275.63	78.03	32.24	28.82	16.16	1294.53	263.32	10.76	3.41	3086.39	97.97	345828	1753.52	73.13	2.6	8.08	3.96	19.22	11.49	15.04	5.27	264.12	4.66
Whitehall Test Hole #2 (62000018)	167	18701.4	706.4	0	3.19	1077.74	61.2	0	34.28	0	10.71	0	12.7	1844.27	56.57	24012	275.85	0	2709.51	85.04	31.51	0	23.04	1626.8	254.11	5.3	2.92	1365.98	70.78	347812	1758.84	42.94	2.03	5.6	3.18	17.57	10.51	0	6.73	114.39	3.2
Whitehall Test Hole #2 (62000018)	171.5	45977.1	1192.59	0	6.75	2927.19	123.06	0	89.01	138.81	16.04	0	14.83	22865.2	246.44	55593.4	543.07	4872.82	2568.65	192.77	37.81	40.61	17.1	1750.73	234.04	99.27	7.59	1391.46	79.04	256809	1526.07	116.65	3.21	12.57	4.62	58.26	19.56	42.52	6.52	197.08	4.23
Whitehall Test Hole #2 (62000018)	175	33270.9	882.4	0	3.86	1717.78	85.46	0	46.47	0	12.87	0	13.49	3906.45	81.39	37065.4	381.27	0	2875.3	100.93	33.09	0	23.71	1472.31	222.08	12.55	3.46	1809.57	75.03	292158	1607.96	50.58	2.22	5.65	3.52	38.62	13.56	12.95	5.1	124.42	3.4
Whitehall Test Hole #2 (62000018)	179	16232.4	612.91	0	2.93	956.78	49.24	0	28.14	0	9.69	0	12.95	1031.16	43.64	16649.9	209.2	0	2528.69	0	43.73	0	21.96	1533.22	234.91	0	4.09	1072.8	60.02	354087	1738.1	26.83	1.69	0	4.07	27.75	11.01	0	6.59	55.96	2.46
Whitehall Test Hole #2 (62000018)	182.5	6027.73	459.04	0	2.88	682.22	34.04	0	24.36	0	8.89	0	12.29	442.78	31.94	6958.43	112.64	0	2329.71	0	43.48	0	22.21	1658.81	253.06	0	3.83	578.98	50.8	402158	1853.97	18.92	1.5	0	3.91	0	10.52	0	6.5	52.1	2.37
Whitehall Test Hole #2 (62000018)	187.5	11527.3	517.13	0	2.9	987.54	48.09	0	26.86	0	10.13	0	12.63	790.94	39.62	13065.3	189.76	0	2374.43	45.37	29.55	0	22.55	1861.04	228.05	0	3.92	850.04	53.69	360656	1746.49	24.65	1.65	0	4.2	20.05	10.82	0	6.77	63.89	2.57

## Sheet: 62000023
WELL #6	Note that <LOD values have been replaced with a 0 (zero) for plotting purposes.
Borehole	SAMPLE	Al (ppm)	Al Error (2σ)	As (ppm)	As Error (2σ)	Ca (ppm)	Ca Error (2σ)	Co (ppm)	Co Error (2σ)	Cr (ppm)	Cr Error (2σ)	Cu (ppm)	Cu Error (2σ)	Fe (ppm)	Fe Error (2σ)	K (ppm)	K Error (2σ)	Mg (ppm)	Mg Error (2σ)	Mn (ppm)	Mn Error (2σ)	Mo (ppm)	Mo Error (2σ)	Ni (ppm)	Ni Error (2σ)	P (ppm)	P Error (2σ)	Pb (ppm)	Pb Error (2σ)	S (ppm)	S Error (2σ)	Si (ppm)	Si Error (2σ)	Sr (ppm)	Sr Error (2σ)	U (ppm)	U Error (2σ)	V (ppm)	V Error (2σ)	Zn (ppm)	Zn Error (2σ)
Whitehall City Well #2 (62000023)	2.5	12344	542.64	0	2.85	2416.76	58.81	0	37.05	0	10.72	0	12.5	2480.07	63.33	8308.07	137.55	0	2664.77	67.83	29.92	0	3.1	0	21.89	1241.7	227.14	0	3.84	0	125.78	350975	1739.37	17.63	1.48	0	3.78	19.24	12.59	0	6.57
Whitehall City Well #2 (62000023)	7.5	10242.3	489.15	0	2.69	1796.59	48.37	0	32.18	0	10.82	0	12.69	1929.03	55.67	5218.45	106.92	0	2991.9	0	42.17	0	2.98	0	21.59	1006.82	217.37	0	3.63	0	118.92	350681	1720.08	11.09	1.29	0	3.63	18.23	11.3	0	6.52
Whitehall City Well #2 (62000023)	12.5	18465.5	632.73	0	3.29	4090.29	81.87	0	47.88	73.94	10.64	0	12.63	4641.03	86.57	10366.4	185.2	0	2521.11	132.33	33.28	0	3.16	0	22.86	1759.55	216.61	6.05	2.96	313.94	47.03	310247	1656.56	24.93	1.68	0	4.02	36.12	15.84	0	6.84
Whitehall City Well #2 (62000023)	17.5	9527.04	531.13	0	3.87	3119.38	69.14	0	67.76	0	11.72	0	13.42	13620.1	188.05	9549.03	154.17	0	2477.89	100.84	33.46	2.67	1.75	36.94	16.32	2803.28	249.47	16.13	3.64	482.25	52.31	363846	1760.22	53.61	2.27	0	4.24	0	13.5	22.51	5.5
Whitehall City Well #2 (62000023)	22.5	19133.9	688.01	0	3.67	4354.12	93.44	0	51.43	76.45	11.03	0	12.79	5514.29	93.46	24043.5	283.93	0	2662.45	155.84	34.08	0	3.16	23.16	15.31	3111.69	239.37	11.44	3.27	830.99	60	306359	1631.98	26.6	1.71	0	3.97	0	18.33	18.46	5.15
Whitehall City Well #2 (62000023)	27.5	24507	819.27	0	4.61	3659.27	120.95	0	96.64	88.73	15.39	0	14.35	26408.7	267.15	32456.4	411.24	0	4715.53	407.58	44.92	0	3.6	52.98	17.35	7070.07	252.34	21.81	4.07	551.21	59.17	251254	1490.9	102.32	3.05	0	5.11	33.61	17.74	41	6.45
Whitehall City Well #2 (62000023)	32.5	20096.5	678.39	4.15	2.53	3811.35	113.52	0	82.56	0	16.74	0	14.27	20744.3	237.02	23840.3	341.92	4076.43	1965.59	255.89	40.21	0	3.37	51.03	16.89	7278.69	236.54	7.9	3.24	275.94	49.67	248754	1471.53	74.51	2.66	0	4.61	39.55	17.65	25.32	5.8
Whitehall City Well #2 (62000023)	37.5	22220.3	759.88	0	3.35	1474.59	77.08	0	38.42	0	11.39	0	13.4	2535.37	65.11	36793	356.47	0	3095.94	97.02	31.82	0	3.28	0	22.97	2078.5	246.48	7.09	3.04	180.43	50.93	325256	1677.06	55.97	2.25	0	4.75	0	17.02	7.6	4.74
Whitehall City Well #2 (62000023)	42.5	8293.75	475.72	0	2.84	1465.15	44.18	0	28.42	0	10.51	0	12.66	1052.56	44.63	5661.48	108.48	0	2087.42	58.85	30.2	0	3.06	28.99	15.34	2220.23	238.63	0	3.95	0	110.84	368493	1809.95	30.33	1.79	0	3.75	32.13	11.7	0	6.78
Whitehall City Well #2 (62000023)	47.5	14629.9	655.43	0	3.21	1876.64	64.2	0	32.48	0	10.3	0	13.14	1604.6	54.17	23743.7	263.94	0	4743.9	87.27	32.28	0	2.62	45.27	16.07	1975.71	261.75	0	4.25	268.01	50.48	371064	1812.16	51.91	2.22	0	4.56	0	14.79	11.29	4.89
Whitehall City Well #2 (62000023)	52.5	18736.2	671.29	0	3.34	1807.04	80.03	0	45.62	0	12.61	0	13.78	3915.58	81.09	29497.1	329.57	0	2412.88	96.45	32.55	3.18	1.78	35.71	15.94	2473.64	235.69	5.92	3.01	0	159.73	318748	1669.51	43.17	2.07	0	4.16	21.94	12.63	0	6.95
Whitehall City Well #2 (62000023)	57.5	7327.04	458.86	0	2.8	1198.21	42.63	0	26.41	0	10.11	0	12.91	630.86	36.66	8083.23	125.7	0	1989.06	68.04	30.7	0	3.03	36.52	15.46	1762.89	235.39	0	3.81	0	113.91	369804	1802.4	35.79	1.88	0	3.73	25.83	11.34	0	6.28
Whitehall City Well #2 (62000023)	62.5	11022.6	535.7	0	3.26	1253.86	54.73	0	35.61	0	10.71	0	13.46	1829.98	57.48	15989.3	217.52	0	2937.73	155.78	34.75	0	3.29	28.08	15.75	2218.04	242.51	0	4.29	292.07	46.53	369761	1785.87	36.91	1.95	0	4.38	0	15.15	17.03	5.22
Whitehall City Well #2 (62000023)	67.5	6340.97	464.41	0	2.77	1131.26	38.16	0	24.32	60.27	9.06	0	12.96	410.09	32.15	5519.26	101.74	0	2264.24	87.35	31.41	0	2.56	0	22.62	1651.68	253.59	0	3.83	342.76	46.53	399182	1891.09	32.89	1.84	0	3.67	18.65	8.05	0	6.8
Whitehall City Well #2 (62000023)	72.5	37494.2	1069.79	0	3.41	1228.91	64.86	0	31.94	69.34	10.59	0	13.81	1266.51	49.97	27389.2	293.59	66689.2	4032.56	105.36	33.51	5.25	1.86	0	23.8	1834.57	232.91	7.8	3.23	1029.25	59.95	337444	1723.63	54.9	2.32	7.46	3.26	61.22	15.91	10.86	4.98
Whitehall City Well #2 (62000023)	77.5	29768.1	1067.2	0	3.26	1392.74	48.15	0	31.22	54.7	7.91	0	12.95	1216.77	48.02	10610.5	165.49	129159	5444.46	82.42	32.05	4.25	1.73	30.64	15.65	3355.04	260.96	7.36	3.11	1459.68	65.58	379170	1824.63	37.82	1.96	9.79	3.08	34.46	9.64	0	6.99
Whitehall City Well #2 (62000023)	82.5	41456.1	1273.16	0	3.83	1794.59	57.8	0	26.74	65.46	10.66	0	12.62	767.76	39.67	15692.5	211.04	139958	5625.04	80.05	31.13	8.24	1.76	23.35	15.32	4791.13	255.81	29.12	5.23	1576.55	68.15	342225	1729.51	42.92	2.04	20.86	3.5	40.89	11.13	0	6.88
Whitehall City Well #2 (62000023)	87.5	40787.6	1238.64	0	3.45	1297.06	70.29	0	31.67	64.38	11.28	0	13.47	1257.67	49.24	30730.1	322.66	95134.2	4970.7	92.46	32.68	6.19	1.83	40.1	16.13	1786.47	245.33	10.45	3.34	1296.36	67.41	336771	1728.48	57.46	2.33	6.12	3.36	26.35	11.9	9.54	4.98
Whitehall City Well #2 (62000023)	92.5	22705.7	696.33	0	3.01	2852.1	73	0	39.56	0	11.52	0	12.91	2915.36	69.58	17394.4	232.65	0	2388.56	77.38	31.39	0	3.13	30.08	15.47	1256.16	227.28	0	4.02	427.8	49.11	343413	1714.35	39.3	1.97	0	3.94	28.07	13.7	0	6.72
Whitehall City Well #2 (62000023)	97.5	28396.4	1114.68	0	3.64	1503.5	46.14	0	31.37	55.11	10.06	0	13.04	1144.69	46.47	7814.94	125.22	154871	6100.35	89.26	31.77	6.29	1.77	0	22.71	4114.08	279.55	15.33	3.56	1381.17	65.9	397417	1854.72	35.71	1.9	10.25	3.05	37.44	9.26	0	6.64
Whitehall City Well #2 (62000023)	102.5	13163.1	572.71	0	3.27	1345.22	56.19	0	23.81	0	9.62	0	13.22	282.45	29.18	22800.8	251.73	0	2036.52	65.31	30.93	0	3.3	0	23.28	838.19	240.75	6.32	3.02	217.41	45.7	381013	1798.68	41.16	2.02	0	4.7	13.58	8.12	0	6.91
Whitehall City Well #2 (62000023)	107.5	12890.7	566.26	0	2.93	1563.51	52.83	0	24.48	0	10.01	0	12.29	436.37	32.59	15009.8	195.18	0	2558.53	68.97	30.66	0	3.1	0	22.67	1025.18	237.48	0	3.95	0	115.12	372112	1800.03	34.63	1.87	0	4.03	0	16.29	0	6.69
Whitehall City Well #2 (62000023)	112.5	27446.8	819.3	0	3.29	1314.87	73.51	0	33.69	120.15	11.08	0	12.93	1688.34	54.81	34424.8	345.47	0	4025.19	0	44.6	0	3.22	0	23.09	1112.39	230.08	5.2	2.94	953.4	61.87	323974	1671.76	59.26	2.33	0	4.69	30.08	12.1	8.34	4.83
Whitehall City Well #2 (62000023)	117.5	20326.9	690.43	0	3.17	2174.52	70.25	0	28.57	0	10.88	0	13.18	890.64	41.97	26839.9	288.08	0	2503.62	0	44.89	0	3.19	0	22.9	976.02	234.94	0	4.24	298.21	49.44	344806	1725.48	49.2	2.15	0	4.44	23.89	10.4	0	6.53
Whitehall City Well #2 (62000023)	122.5	7908.24	483.66	0	2.96	1230.29	44.51	0	23.77	0	9.69	0	12.35	353.77	30.42	9530.86	136.91	0	2137.58	75.02	30.65	0	3.05	0	22.61	1140.76	246.12	0	4.01	314.21	44.99	399788	1859.25	21.41	1.58	0	3.71	17.71	8.07	0	6.55
Whitehall City Well #2 (62000023)	127.5	9560.69	493.72	0	2.95	1312.61	50.93	0	25.67	0	10.17	0	12.98	624.24	36.46	12831.4	185.47	0	2120.11	55.96	30.26	0	3.1	30.82	15.3	1582.84	234.43	0	4.09	296.88	44.25	377113	1791.39	21.44	1.59	0	3.85	21.64	10.89	0	6.5
Whitehall City Well #2 (62000023)	132.5	7555.56	466.27	0	2.86	1078.81	43.77	0	24.47	0	9.69	0	12.68	401.78	31.81	10400.3	159.15	0	2162.86	0	44.56	0	3.06	27.03	15.35	990.55	235.69	0	3.81	0	108.33	384616	1832.32	24.6	1.67	0	3.86	0	14.75	0	6.56
Whitehall City Well #2 (62000023)	137.5	9481.52	546.12	0	3.3	1087.32	49.97	0	24.98	0	9.93	0	12.94	512.67	34.31	15018.5	203.27	0	2745.44	57.05	30.07	0	3.18	28.58	15.41	967.86	258.79	7.38	3.05	1010.92	61.02	397637	1858.61	31.77	1.82	0	4.2	0	16.28	0	6.41
Whitehall City Well #2 (62000023)	142.5	7994.17	487.92	0	3.04	1042.22	45.58	0	23.13	0	10.3	0	12.94	283.52	28.8	10664.9	170.36	0	2292.79	53.79	29.99	0	3.13	31.1	15.43	714.91	244.08	0	3.92	602.08	50.88	399859	1858.89	22	1.61	0	4.01	0	10.99	0	6.69
Whitehall City Well #2 (62000023)	147.5	12388.9	589.35	0	2.99	998.92	54.47	0	24.63	0	9.83	0	12.94	440.56	32.64	20674	244.22	0	2434.77	69.66	30.48	0	2.5	27.99	15.37	791.63	252.58	0	4.05	957.7	61	381036	1818.46	30.91	1.79	0	4.16	0	13.05	0	6.71
Whitehall City Well #2 (62000023)	152.5	23423.8	722.77	0	3.04	1259.43	65.73	0	30.56	0	10.73	0	12.55	1388.69	50.22	26017.2	287.42	3633.84	1845.89	67.21	30.72	0	3.07	40.18	15.68	944.56	221.7	0	3.99	3085.23	86.72	321074	1669	27.54	1.73	0	4.19	0	20.52	9.5	4.74
Whitehall City Well #2 (62000023)	157.5	32924.8	920.39	0	3.37	1412.72	78.84	0	43.86	63.28	11.47	0	13.55	3513.56	76.45	39691.2	384.26	0	3131.42	84.08	32.13	0	2.67	27.97	15.8	833.02	232.81	6.79	3.1	2063.2	81.78	306095	1643.76	70.26	2.5	0	5.17	26.57	12.75	18.02	5.3
Whitehall City Well #2 (62000023)	162.5	33965	957.37	0	4.12	1530.42	80.91	0	43.42	71.28	11.01	0	13.46	3326.41	75.99	43681.5	407.32	6107.01	2319.07	98.57	33.07	0	3.45	26.44	16.09	1102.96	233.89	16.52	3.72	3222.52	97.53	295040	1636.01	66.47	2.5	0	5.45	0	17.9	20.99	5.51
Whitehall City Well #2 (62000023)	167.5	11463.2	526.15	0	2.96	1125.79	45.94	0	25.11	0	9.84	0	12.67	672.99	37.08	11939.5	153.92	4251.88	1717.26	80.62	30.77	0	2.99	0	22.34	886.17	228.5	0	3.8	1304.16	60.29	371030	1778.11	15.85	1.43	0	3.64	0	11.89	0	6.45
Whitehall City Well #2 (62000023)	172.5	30982	905.18	0	6.05	1794.98	86.41	0	53.22	0	13.37	0	13.56	5518.63	95.9	36412.1	380.32	4983.08	2213.78	124.94	34.38	0	2.68	40.86	16.28	1090.46	236.19	78.18	6.88	1846.89	78.7	309036	1660.35	51.86	2.24	0	5.03	24.83	13.92	14.49	5.14
Whitehall City Well #2 (62000023)	177.5	14556.8	577.27	0	2.92	1912.71	55.98	0	36.7	0	10.36	0	13	2379.17	63.85	12067	180.72	0	2469.6	46.42	30.45	0	3.12	28.45	15.52	1836.33	230.81	0	4.01	788.17	54.12	351626	1751.83	20.24	1.58	0	3.94	14.72	8.92	14.01	5.05
Whitehall City Well #2 (62000023)	182.5	17818.1	620.13	3.21	1.86	1328	59.41	0	30.33	0	11.03	0	12.73	1345.24	49.24	19387.9	240.87	0	2251.91	83.07	30.97	0	3.11	0	22.18	1074.32	222.41	0	3.45	929.21	56.95	338861	1705.27	25.08	1.67	0	4.09	0	14.39	0	6.65
Whitehall City Well #2 (62000023)	187.5	12259.1	551.42	0	3.01	1137.87	51.27	0	28.15	0	10.33	0	12.27	884.99	41.69	15005.9	204.62	0	2669.86	51.31	30	0	3.11	31.35	15.45	1159.27	236.3	0	4.2	715.7	53.57	368650	1782.2	28.84	1.76	0	3.97	24.77	8.46	0	6.83
Whitehall City Well #2 (62000023)	192.5	13020.7	569.55	0	2.6	1141.7	50.59	0	26.64	0	10.11	0	11.64	1087.86	43.16	14289.9	198.8	0	2426.12	0	41.23	0	2.95	0	21.14	717	237.51	0	3.39	624.09	52.96	371293	1738.06	22.16	1.54	0	3.81	0	11.43	0	6.17
Whitehall City Well #2 (62000023)	197.5	16678.5	643.67	0	2.76	1132.63	47.27	0	25.78	0	9.67	0	12.37	680.24	36.96	11254.9	174.21	0	3767.51	0	42.96	0	3	29.68	15.06	1248.94	246.35	0	3.64	953.95	59.12	373834	1803.59	19.69	1.52	0	3.81	0	16.08	0	6.32
Whitehall City Well #2 (62000023)	202.5	13921.5	596.59	0	2.88	1084.02	48.61	0	26.56	0	9.81	0	12.33	708.34	38.46	13420	191.81	0	2365.74	54.01	30.22	0	3.1	26.7	15.38	1019.29	248.52	0	3.8	1266.79	64.06	382061	1839.17	19.8	1.56	0	3.99	0	12.3	7.27	4.6
Whitehall City Well #2 (62000023)	207.5	12942.9	569.54	0	2.81	1102.28	46.98	0	26.65	0	9.9	0	12.65	768.24	39.1	13379.5	184.48	0	2766.12	51.78	29.63	0	3.05	35.42	15.36	1299.14	241.64	0	4	1499.43	66.07	371484	1782.96	17.64	1.49	0	3.87	0	10.88	0	6.7
Whitehall City Well #2 (62000023)	212.5	6409.51	440.27	0	2.78	1013.69	40.02	0	22.56	0	8.71	0	12.66	314.37	29.15	9430.86	129.61	0	1910.42	0	41.93	0	3.01	0	22.4	831.63	231.45	0	3.68	565.74	48.83	384164	1816.31	13.09	1.37	0	3.8	16.95	9.34	0	6.21
Whitehall City Well #2 (62000023)	217.5	9108.82	487.37	0	2.9	1184.08	47.24	0	34.39	0	10.5	0	12.96	1935.29	57.46	9844.68	147.95	0	2539.24	54.29	29.88	0	3.05	24.59	15.2	1027.01	230.56	0	3.88	6215.18	112.54	371102	1764.74	13.78	1.4	0	3.62	37.53	10.75	10.11	4.77
Whitehall City Well #2 (62000023)	222.5	9723.41	514.14	0	2.88	1143.88	45.95	0	31.8	0	10.04	0	12.37	1481.24	51.14	11253.3	150.81	0	2324.42	74.93	30.64	0	3.09	0	22.03	1062.35	240.28	0	4.12	3598.89	90.36	376359	1791.57	15.84	1.45	0	3.76	0	12.74	0	6.69
Whitehall City Well #2 (62000023)	227.5	11359.1	568.91	0	2.79	1374.66	54.65	0	44.33	0	10.77	0	12.64	3779.93	77.77	12134.1	188.67	0	2306.98	111.16	32.26	0	3.11	35.79	15.47	1201.42	249.89	0	3.58	1805.07	72.65	370122	1793.28	18.85	1.52	0	3.85	0	13.16	0	6.47
Whitehall City Well #2 (62000023)	232.5	12408.8	549.76	0	2.98	1063.05	52.78	0	27.75	0	10.78	0	12.49	967.78	42.96	13840.9	205.94	0	2579.79	75.3	30.47	0	3.05	0	22.57	789.92	233.61	0	4.15	1894.48	69.9	371708	1775.69	20.75	1.57	0	3.95	0	12.98	0	6.57
Whitehall City Well #2 (62000023)	237.5	20578.5	696.26	0	3.34	1433.43	61.7	0	32.64	0	10.22	0	13.24	1469.91	52.04	24096.7	270.79	0	2506.39	65.01	30.72	0	3.25	0	22.96	1187.69	240.11	4.9	2.96	1184.99	64.14	352983	1756.04	35.48	1.92	5.55	3.2	35	13.31	9.08	4.83
Whitehall City Well #2 (62000023)	242.5	11387.2	567.27	0	2.84	1056.92	43.49	0	26.17	0	10.14	0	12.38	704.22	37.71	10286.8	159.61	0	4244.8	0	42.97	0	3.05	0	22.29	1154.9	253.07	0	3.8	1519.7	67.26	391922	1841.74	19.24	1.52	0	3.95	17.78	9.84	0	6.44
Whitehall City Well #2 (62000023)	247.5	9044.63	488.07	0	3	941.17	41.66	0	25.08	0	10.11	0	12.75	569.33	35.37	10985.6	142.92	0	2204.56	0	43.27	0	3.06	27.73	15.29	871.19	237.26	4.56	2.83	963.33	54.85	396536	1842.85	17.71	1.5	0	3.76	0	11.19	0	6.39
Whitehall City Well #2 (62000023)	252.5	7328.63	457.95	0	2.89	989.82	42.74	0	24.42	0	10.16	0	12.13	401.15	31.13	10872.5	162.37	0	2723.21	0	43.33	0	2.99	0	22.03	842.86	232.53	0	3.96	700.48	50.7	387958	1802.26	15.9	1.43	0	3.71	14.13	7.55	0	6.55
Whitehall City Well #2 (62000023)	257.5	7829.62	482.36	0	2.86	905.6	43.16	0	25.76	0	10.38	0	12.33	844.04	39.82	11277.3	150.39	0	2198.35	0	42.2	0	3.02	0	21.92	1098.21	245.36	0	3.79	1641.63	66.1	399711	1815.62	21.6	1.55	0	3.88	0	11.05	0	6.37
Whitehall City Well #2 (62000023)	262.5	9280.62	537.21	0	3.09	1126.81	52.65	0	32.62	0	10.84	0	12.62	1653.32	53.71	14225.6	207.74	0	2720.06	89.33	31.33	3.18	1.7	36.44	15.54	906.13	255.68	5.47	2.88	2568.61	81.28	398082	1837.67	27.39	1.72	0	4.26	0	17.78	0	6.86
Whitehall City Well #2 (62000023)	267.5	17573.1	646.54	0	3.25	1884.23	68.12	0	49.77	0	11.5	0	13.01	4830.13	87.82	18521.3	243.97	0	2738.05	94.98	32.32	0	3.08	35.55	15.62	1546.77	236.07	6.27	2.95	4499.39	100.76	350126	1703.02	17.81	1.51	0	3.91	17.32	10.05	0	6.84
Whitehall City Well #2 (62000023)	272	5668.24	470.58	0	3.05	1293.15	50.55	0	49.05	0	12.13	19.1	9.16	5001.56	89.23	8159.75	145.22	0	2589.5	82.24	31.55	0	3.06	35.22	15.55	1038.4	245.52	0	3.95	22114.9	238.03	352586	1714.29	8.46	1.26	0	3.64	0	17.6	7.48	4.66
Whitehall City Well #2 (62000023)	274.5	49603.3	1138.02	0	3.47	2048.29	89.73	0	114.63	387.68	18.34	0	14.41	37276.8	313.09	12055.8	262.89	27475.8	2982.82	294.23	42.59	0	3.23	93	17.99	515.02	176.35	6.03	3.07	1721.13	69.83	221404	1370.65	62.5	2.44	0	4.36	86.56	17.54	39.86	6.36

## Sheet: 62000022
WELL #7	Note that <LOD values have been replaced with a 0 (zero) for plotting purposes.
Borehole	SAMPLE	Al (ppm)	Al Error (2σ)	As (ppm)	As Error (2σ)	Ca (ppm)	Ca Error (2σ)	Co (ppm)	Co Error (2σ)	Cr (ppm)	Cr Error (2σ)	Cu (ppm)	Cu Error (2σ)	Fe (ppm)	Fe Error (2σ)	K (ppm)	K Error (2σ)	Mg (ppm)	Mg Error (2σ)	Mn (ppm)	Mn Error (2σ)	Mo (ppm)	Mo Error (2σ)	Ni (ppm)	Ni Error (2σ)	P (ppm)	P Error (2σ)	Pb (ppm)	Pb Error (2σ)	S (ppm)	S Error (2σ)	Si (ppm)	Si Error (2σ)	Sr (ppm)	Sr Error (2σ)	U (ppm)	U Error (2σ)	V (ppm)	V Error (2σ)	Zn (ppm)	Zn Error (2σ)
Whitehall City Well (62000022)	116	22206.2	755.72	0	3.35	6927.5	110.91	0	51.75	0	12.61	0	13.35	5055.01	93.28	22418.7	281.86	0	2923.89	133	35.09	0	3.34	50.56	16.6	2532.57	243	4.81	3	2592.43	86.29	310534	1689.12	36.29	1.98	0	4.47	32.05	13.28	21.25	5.56
Whitehall City Well (62000022)	125	11409.1	537.1	0	2.87	3944.94	70.99	0	28.43	0	10.18	0	12.29	914.38	42.58	11774.5	177.69	0	2342.51	77.75	31.3	0	3.1	23.08	15.34	2063.46	238.66	0	3.97	536.95	50.81	359002	1776.96	24.57	1.67	0	3.82	0	11.61	7.43	4.64
Whitehall City Well (62000022)	135	11327	551.63	0	3.01	3905.52	70.77	0	28.93	0	9.91	0	12.89	1002.2	43.95	13071	187.76	0	3736.7	62.84	30.89	0	3.14	40.23	15.7	1839.33	242.09	0	4.06	979.96	59.2	359758	1774.25	26.64	1.71	0	4	19.04	8.76	6.97	4.54
Whitehall City Well (62000022)	142.5	25656.7	777.37	0	3.23	4958.02	96.12	0	43.53	0	11.97	15.72	9.24	3429.42	75.77	27484.3	307.87	4539.63	1997.16	123.03	33.69	0	2.61	33.77	15.84	2482.38	234.04	5.53	3	2380.21	80.68	313565	1644.66	48.82	2.16	0	4.6	30.97	11.85	14.6	5.12
Whitehall City Well (62000022)	147.5	22383.1	733.37	0	3.41	5793.89	97.42	0	42.66	0	11.84	0	13.07	3244.5	73.27	21460	266.83	0	2338.59	82.04	31.86	0	3.2	30.52	15.65	1985.11	237.85	6.93	3.06	3677.71	97.4	317427	1671.73	37.59	1.94	0	4.52	21.05	11.12	9.09	4.83
Whitehall City Well (62000022)	155	49406	1343.02	0	4.19	6922.6	142.43	0	87.09	137.28	15.64	0	15.6	20121.9	241.08	57816.2	543.02	0	6036.67	220.25	41.31	0	3.71	82.61	18.74	1668.17	238.32	11.15	3.7	2822.35	99.3	260176	1559.68	123.33	3.43	17.9	5.14	94.07	18.71	45.83	7.01
Whitehall City Well (62000022)	162.5	24489.7	734.65	0	3.1	5389.96	94.75	0	37.4	0	11.26	0	13.11	2345.22	64.1	21826.8	266.76	0	2676.9	94.68	32.6	0	3.16	37.17	15.9	2306.19	227.86	0	4.11	3366.07	89.79	314466	1661.12	30.44	1.82	0	4.17	36.46	11.07	95.05	8.08
Whitehall City Well (62000022)	167.5	30947.5	869.71	0	3.23	4532.91	96.42	0	48.41	83.48	11.65	0	13.23	4192.23	84.58	31845.8	342.07	3219.96	2041.33	103.64	33.68	0	2.68	52.84	16.65	1858.35	228.29	5.16	3.03	3707.46	99.05	290032	1614.13	58.18	2.36	0	5.21	42.23	12.51	15.78	5.28
Whitehall City Well (62000022)	172.5	12752.3	548.78	0	2.81	4467.25	68.19	0	27.86	0	9.82	0	12.52	839.84	40.88	9559.53	132.24	0	2060.19	74.02	30.83	0	3.04	34.39	15.5	2044.7	233.6	0	3.98	1412.51	64.31	350479	1759.99	29.89	1.77	0	3.69	16.27	7.94	8.55	4.68
Whitehall City Well (62000022)	177.5	26799.5	828.48	0	3.29	2263.04	69.56	0	38.99	0	11.22	0	13.45	2458.68	65.53	24090.1	279.24	0	2802.55	85.24	32.44	0	3.22	34.5	16.02	1354.89	252.11	6.72	3.1	3468.74	98.84	341324	1760.05	49.28	2.18	0	4.89	28.02	10.46	12.26	5.11
Whitehall City Well (62000022)	182.5	17288.5	611.22	0	2.94	1794	57.48	0	31.67	0	10.13	0	12.96	1347.46	50.27	15509.5	209.15	0	2701.9	66.28	31.33	0	3.17	26.21	15.62	1992.66	228.56	0	4.06	1771	68.38	345220	1743.59	18.52	1.55	0	4.12	0	16.75	12.22	4.92
Whitehall City Well (62000022)	187.5	11757.6	539.42	0	3.07	1582.32	50.74	0	29.8	0	10.24	0	12.74	1102.51	45.86	11975.7	154.85	0	2284.55	85.34	31.8	0	3.12	42.39	15.79	1782.36	242.56	0	4.02	1464.09	63.8	382146	1825.92	18.38	1.54	0	3.93	0	12.03	14.45	5
Whitehall City Well (62000022)	192.5	15905.8	612.88	0	3.07	1734.13	56.99	0	31.7	0	10.78	0	12.76	1544.97	52.02	13119.5	191.35	0	2578.68	66.83	30.85	0	3.04	32.86	15.34	2119.43	241.74	0	4.09	2774.68	82.05	359295	1756.87	14.82	1.42	0	3.97	26.44	11.38	15.74	5.03
Whitehall City Well (62000022)	197.5	5770.96	451.93	0	2.9	1575.56	43.95	0	28.57	0	9.69	0	12.33	1026.29	44.19	6734.95	111.75	0	2326.76	89.87	31.32	0	2.99	27.91	15.29	2196.03	252.09	0	3.85	671.69	52.26	392729	1862.03	15.11	1.44	0	3.79	0	9.62	43.44	6.17
Whitehall City Well (62000022)	202.5	7122.02	488.76	0	2.79	1543.26	47.06	0	29.52	0	10.13	0	12.13	1155.39	46.05	8469.49	130.07	0	3447.18	48.49	29.84	0	3.01	33.77	15.37	1970	257.67	0	3.7	952.75	57.98	395412	1861.74	11.57	1.34	0	3.79	19.96	9.48	11.61	4.79
Whitehall City Well (62000022)	207.5	7444.19	492.26	0	2.85	1503.67	43.98	0	36.97	0	9.37	0	12.54	2247.82	61.87	6610.07	112.85	0	4205.71	89	31.59	0	3.01	24.01	15.34	2166.72	256.09	0	3.65	1580.79	66.81	395944	1860.85	12.5	1.38	0	3.88	0	9.35	0	6.91
Whitehall City Well (62000022)	212.5	5324.54	446.69	0	2.92	1472.07	43.07	0	28.14	0	9.73	0	12.36	940.62	42.61	6996.43	113.58	0	3163.49	87.97	31.29	0	3.05	30.84	15.37	2291.64	254.6	0	4.17	902.71	56.57	394821	1860.81	16.1	1.46	0	3.93	22.61	9.51	26.52	5.51
Whitehall City Well (62000022)	217.5	5614.88	456.31	0	3.3	1480.69	43.44	0	33.66	0	9.38	0	13.34	1508.49	53.14	7068.11	114.67	0	2365.77	86.48	32.45	0	3.25	35.91	16.01	2400.4	258.88	5.37	3	677.8	52.88	405864	1903.41	29.96	1.83	0	4.27	0	10.48	36.49	6.09
Whitehall City Well (62000022)	222.5	1195.75	375.06	0	2.8	1332.15	36.74	0	23.97	0	10.31	0	12.65	493.96	33.57	795.04	48.47	0	2238.5	65.32	30.25	0	3.03	22.86	15.04	2312.73	262.32	0	3.77	719.05	53.58	407966	1903.87	13.7	1.39	0	3.58	0	9.79	7.58	4.57
Whitehall City Well (62000022)	227.5	5462.83	418.57	0	2.84	1417.65	39.86	0	23.69	0	8.64	0	12.66	376.39	31.1	3526.72	83.96	0	2213.94	63.72	30.76	0	2.99	43.08	15.62	2267.75	236.9	0	3.94	1180.94	57.16	392017	1847.52	12.49	1.37	0	3.49	0	14.08	0	6.74
Whitehall City Well (62000022)	232.5	3426.25	388.61	0	2.73	792.3	31.48	0	22.51	0	9.44	0	12.27	177.86	25.35	2839	76.49	0	2086.71	0	42.98	0	2.97	0	22.07	1179.84	235.4	0	3.76	653.05	50.06	391466	1847.78	16.59	1.45	0	3.7	0	9.42	0	6.63
Whitehall City Well (62000022)	237.5	6688.74	444.95	0	2.92	808.08	34.08	0	24	0	9.07	0	13.09	367.35	30.97	5922.8	103.14	0	2231.98	48.71	29.72	0	3.15	0	22.72	1261.46	230.21	0	4.07	804.57	54.73	367685	1813.82	16.12	1.47	0	3.79	0	10.02	8.02	4.68
Whitehall City Well (62000022)	242.5	6196.69	437.64	0	2.92	841.76	39.79	0	24.93	0	8.71	0	13.08	454.3	33.16	11119.9	140.7	0	2198.51	65.09	30.45	0	3.15	0	22.65	1321.24	232.85	0	3.82	1142.45	58.37	378000	1808.06	19.38	1.55	0	4.14	0	9.63	12.35	4.89
Whitehall City Well (62000022)	247.5	6815.05	455.61	0	3.53	2178.24	50.49	0	32.61	68.95	9.01	0	12.97	1646.99	53.43	7724.14	119.64	0	2303.69	0	44.13	0	3.02	0	22.81	2383.27	233.2	9.88	3.18	13651.9	175.4	329946	1691.53	14.27	1.41	0	3.82	0	14.97	0	6.42
Whitehall City Well (62000022)	252.5	18079.9	644.14	0	3.3	3624.84	75.58	0	54.86	0	11.72	0	13.68	6325.23	102.44	11749.2	198.1	0	2818.23	212.5	37.09	0	3.47	37.63	16.16	3716.69	231.67	0	4.26	3279.82	90.15	296733	1633.24	12.61	1.42	0	4.02	23.5	11.32	0	7.17
Whitehall City Well (62000022)	257.5	33222.1	845.39	0	3.22	1875.41	78.36	0	80.05	0	12.55	0	14.09	19797.9	227.22	23224.1	303.93	0	2497.36	198.82	37.51	0	3.28	41.05	16.49	1283.38	208.14	0	4.27	451.24	52.2	285715	1563.48	13.07	1.44	0	4.77	0	16.84	18.2	5.38
Whitehall City Well (62000022)	262.5	43965.8	1116.86	0	4.05	4437.85	116.67	0	110.79	99.41	15.5	0	15.42	31209.8	304.59	37630	436.06	4230.45	2401.43	308.77	45.22	0	2.91	61.78	18.65	2957.69	232.21	8.59	3.69	1013.95	70.16	255591	1539.75	17.78	1.67	10.62	4.26	34.69	15.35	21.64	5.99
Whitehall City Well (62000022)	267.5	36581	1021.87	0	3.88	3759.6	103.49	0	81.62	0	13.24	0	14.69	18328.2	225.38	39683.1	416.73	0	3463.47	184.82	38.91	0	3.47	51.24	17.52	2318.97	249.39	11.79	3.69	1385	75.88	300177	1651.81	30.67	1.91	8	3.93	38.32	13.67	15.87	5.49
Whitehall City Well (62000022)	272.5	41478.2	1044.94	0	3.8	2333.66	98.55	0	91.63	0	13.21	0	15.24	22876.3	257.12	45823.1	461.59	0	3023.02	180.04	39.66	0	3.63	57.35	18.07	1411.16	218.58	9.77	3.61	873.69	67.18	258024	1540.99	28.64	1.91	6.31	4.14	29.27	14.34	13.33	5.55
Whitehall City Well (62000022)	277.5	25777.5	835.99	0	3.46	2251.49	77.52	0	62.85	0	11.94	0	14.03	11730.3	178.29	25983.1	317.05	0	3896.66	154.87	36.09	0	3.38	48.74	16.84	1343.44	249.38	4.73	3.08	1385.59	72.31	338249	1744.62	17.99	1.58	0	5.25	0	16.33	14.02	5.25
Whitehall City Well (62000022)	282.5	40204.1	1083.25	4.46	2.48	2814.8	106.68	0	104.95	101.38	14.53	0	14.76	30845.7	293.82	40861.3	452.31	0	3607.45	410.47	46.16	0	3.47	40.2	17.46	1213.67	220.59	4.76	3.15	2930.91	97.27	247325	1508.16	69.72	2.62	0	5.78	58.16	17.7	30.02	6.24
Whitehall City Well (62000022)	287.5	52755.9	1326.36	0	3.85	2308.11	110.51	0	142.29	377.62	20.23	18.04	11.55	47100.6	389.16	38957.9	493.98	23207.2	3429.34	515.75	54.65	0	3.55	164.52	21.63	731.29	180.22	5.76	3.41	317.72	61.29	170911	1288.65	14.43	1.62	10.01	4.4	78.04	17.34	51.29	7.52
Whitehall City Well (62000022)	292.5	55428.3	1480.09	4.02	2.51	17879.1	595.07	0	183.71	330.46	18.52	0	17.31	69167	497.7	39913.4	541.23	16853.6	3661.19	634.94	60.17	0	2.86	153.45	22.24	300.5	181.23	0	4.68	557.24	69.84	151977	1261.11	15.27	1.68	0	6.47	79.28	18.95	55.03	7.9
Whitehall City Well (62000022)	297.5	60799.2	1563.5	0	4.32	15564	588.97	10894.4	189.05	404.26	21.2	52.01	14.51	58863.6	463.86	42174	572.96	23422.2	3855.8	701.2	65.24	0	3.72	697.92	49.68	452.82	180.85	7.89	3.85	734.62	70.19	156157	1275.49	10.84	1.31	18.05	4.76	141.29	30.59	98.06	9.72
Whitehall City Well (62000022)	302.5	59759.7	1519.28	0	3.69	12894.1	524.82	0	159.76	329.03	21.54	0	17.37	57177.6	441.29	48837.6	576.41	25246.1	3801.2	659.89	59.05	0	3.54	160.01	21.61	716.67	192.63	0	4.92	426.57	63.83	181501	1335.7	14.65	1.64	8.67	4.33	115.93	26.35	45.69	7.44
Whitehall City Well (62000022)	307.5	66502.6	1712.2	4.78	2.67	21000.3	689.67	27393.2	258.91	453.33	27.68	0	24.8	15327.8	210.16	45937.4	628.36	25959.3	4095.93	498.4	55.96	0	3.62	1914.31	69.75	402.4	203.15	0	4.93	183.33	66.1	182474	1412.63	4.07	1.01	88.16	6.26	134.77	33.81	139.51	10.3
Whitehall City Well (62000022)	311.5	56175.1	1506.1	5.3	2.49	41360.2	746.13	0	146.81	339.97	21.59	35.64	11.77	50889.2	405.29	32200.9	459.47	27204.1	3982.53	1104.35	66.84	0	3.46	150.47	20.88	410.59	187.34	0	4.57	894.11	71.83	167192	1300.94	44.91	2.3	6.01	3.97	71.82	18.42	55.84	7.61
Whitehall City Well (62000022)	314	43310	1420.47	12.34	5.2	61152.4	874.84	0	152.16	284.54	22.26	25.76	12.17	50826.9	418.46	22295.3	387.91	25227.3	4375.58	2136.04	87.84	0	3.57	152.78	21.94	0	277.55	0	4.99	539.17	73.9	141422	1289.79	265.02	5.17	0	6.01	58.53	16.83	45.2	7.54
Whitehall City Well (62000022)	317.5	51319.7	1426.67	8.31	3.04	51292.3	769.47	0	138.56	343.36	21.05	0	17.26	42972.2	380.63	20734.1	357.71	26012.6	3912.97	958.67	65.56	0	3.58	133.53	21.42	302.87	188.88	8.32	3.69	1254.01	78.78	169419	1332.09	376.99	6.13	0	5.86	79.42	16.59	78.55	8.77
Whitehall City Well (62000022)	322	44787.7	1334.47	10.06	5.45	50117.5	740.41	0	136.39	326.1	20.23	43.55	12.52	43791.1	374.19	12464.2	276.89	15378.8	3627.19	741.13	59.13	0	3.52	126.12	21.06	590.36	198.09	10.81	3.8	892.17	79.35	162968	1342.13	512.36	6.94	0	5.79	57.26	14.39	58.87	7.87

[truncated: 15 more sheets: 62000065, 62000147, 62000007, 62000026, 62000045, 62000068, 62000070, 62000109, 62000207, 62000208, 62000209, 62000210, 62000211, 62000231, 62000119]
